# Supplementary material for: Lineage Plasticity in SCLC Generates Non-Neuroendocrine Cells Primed for Vasculogenic Mimicry
Source: J Thorac Oncol. Author manuscript; Available in PMC 2023 Oct 9. (PMC10561473; doi:10.1016/j.jtho.2023.07.012)
Supplement: Supplementary Data [file NIHMS1933668-supplement-Supplementary_Data.xls]

## Sheet: signifGenes non-NE vs NE
All significant differentially expressed genes between CDX NE and non-NE cells
Gene_ID	Gene_name	log2FoldChange	pvalue	padj
ENSG00000205809	KLRC2	9.30966	1.17e-07	8.8e-07
ENSG00000187498	COL4A1	7.56592	7.5e-18	2.62e-16
ENSG00000151418	ATP6V1G3	7.55353	1.16e-16	3.49e-15
ENSG00000137809	ITGA11	7.48665	1.84e-30	2.11e-28
ENSG00000167601	AXL	7.32704	8.55e-19	3.3e-17
ENSG00000176692	FOXC2	7.31272	4.26e-19	1.72e-17
ENSG00000179097	HTR1F	7.19831	4.13e-13	7.49e-12
ENSG00000205835	GMNC	7.08467	0.00108595	0.00352059
ENSG00000162692	VCAM1	6.86447	1.99e-17	6.58e-16
ENSG00000108821	COL1A1	6.8633	6.58e-42	1.7e-39
ENSG00000144810	COL8A1	6.81364	5.87e-15	1.39e-13
ENSG00000183853	KIRREL1	6.81009	8.77e-13	1.53e-11
ENSG00000166741	NNMT	6.73922	1.43e-24	1.01e-22
ENSG00000122786	CALD1	6.72659	1.11e-19	4.77e-18
ENSG00000152661	GJA1	6.65988	3.76e-13	6.86e-12
ENSG00000134871	COL4A2	6.648	1.13e-13	2.24e-12
ENSG00000000971	CFH	6.63826	4.32e-18	1.55e-16
ENSG00000139278	GLIPR1	6.59457	4.28e-25	3.16e-23
ENSG00000106366	SERPINE1	6.55377	1.82e-24	1.27e-22
ENSG00000130635	COL5A1	6.49304	3.77e-31	4.48e-29
ENSG00000163453	IGFBP7	6.47057	1.35e-24	9.62e-23
ENSG00000111799	COL12A1	6.46241	2.79e-26	2.24e-24
ENSG00000204520	MICA	6.42884	1.21e-29	1.28e-27
ENSG00000087303	NID2	6.40452	8.66e-53	4.1e-50
ENSG00000113083	LOX	6.37559	6.97e-47	2.54e-44
ENSG00000174099	MSRB3	6.36796	2.07e-44	6.13e-42
ENSG00000128510	CPA4	6.34788	1.25e-17	4.27e-16
ENSG00000188643	S100A16	6.32308	2.54e-14	5.55e-13
ENSG00000087245	MMP2	6.30473	2.06e-30	2.33e-28
ENSG00000134668	SPOCD1	6.30353	2.34e-27	2.02e-25
ENSG00000067066	SP100	6.28459	7.84e-16	2.08e-14
ENSG00000120708	TGFBI	6.28312	4.61e-16	1.26e-14
ENSG00000185885	IFITM1	6.27977	1.99e-14	4.41e-13
ENSG00000100097	LGALS1	6.25753	1.38e-24	9.75e-23
ENSG00000196196	HRCT1	6.2433	5.57e-18	1.98e-16
ENSG00000164509	IL31RA	6.23926	2.19e-16	6.27e-15
ENSG00000102359	SRPX2	6.22439	9.53e-25	6.87e-23
ENSG00000123096	SSPN	6.20729	1.02e-25	7.78e-24
ENSG00000142623	PADI1	6.19811	8.88e-20	3.85e-18
ENSG00000164176	EDIL3	6.18495	7e-24	4.73e-22
ENSG00000113722	CDX1	6.16419	3.64e-10	4.18e-09
ENSG00000176678	FOXL1	6.13901	1.3e-16	3.87e-15
ENSG00000172164	SNTB1	6.1245	6.93e-15	1.63e-13
ENSG00000163359	COL6A3	6.10051	9.69e-17	2.94e-15
ENSG00000178776	C5orf46	6.09444	2.82e-21	1.44e-19
ENSG00000196954	CASP4	6.09188	5.94e-17	1.85e-15
ENSG00000158825	CDA	6.08918	2.64e-13	4.91e-12
ENSG00000196083	IL1RAP	6.06022	3.09e-17	9.93e-16
ENSG00000181104	F2R	6.06022	2.44e-17	7.95e-16
ENSG00000137693	YAP1	6.05083	4.04e-23	2.55e-21
ENSG00000117226	GBP3	6.05009	1.2e-13	2.37e-12
ENSG00000156535	CD109	6.04442	1.73e-16	5.05e-15
ENSG00000113721	PDGFRB	6.01928	1.48e-23	9.71e-22
ENSG00000137959	IFI44L	6.01884	3.17e-14	6.81e-13
ENSG00000188501	LCTL	6.0117	2.53e-38	5.07e-36
ENSG00000123500	COL10A1	6.00728	3.51e-40	7.79e-38
ENSG00000196932	TMEM26	5.99887	1.06e-13	2.12e-12
ENSG00000197646	PDCD1LG2	5.98352	2.88e-22	1.68e-20
ENSG00000149948	HMGA2	5.91896	3.9e-12	6.18e-11
ENSG00000182931	WFDC10B	5.90113	2.14e-07	1.55e-06
ENSG00000161638	ITGA5	5.89917	2.76e-28	2.6e-26
ENSG00000145107	TM4SF19	5.88252	6.99e-16	1.86e-14
ENSG00000157613	CREB3L1	5.87826	2.44e-56	1.41e-53
ENSG00000151617	EDNRA	5.86588	2.38e-12	3.9e-11
ENSG00000124813	RUNX2	5.86341	1.97e-30	2.24e-28
ENSG00000138311	ZNF365	5.86331	2.28e-18	8.39e-17
ENSG00000182492	BGN	5.86125	5.53e-55	2.76e-52
ENSG00000112343	TRIM38	5.86112	5.18e-23	3.23e-21
ENSG00000175592	FOSL1	5.85798	3.84e-26	3.04e-24
ENSG00000115414	FN1	5.84484	4.93e-46	1.62e-43
ENSG00000080573	COL5A3	5.81504	3.76e-74	6.28e-71
ENSG00000137962	ARHGAP29	5.78291	1.24e-21	6.67e-20
ENSG00000024422	EHD2	5.77033	2.49e-20	1.15e-18
ENSG00000145623	OSMR	5.73505	6.32e-19	2.48e-17
ENSG00000173068	BNC2	5.72675	2.03e-18	7.52e-17
ENSG00000077984	CST7	5.72618	1.85e-09	1.9e-08
ENSG00000168685	IL7R	5.71859	9.26e-17	2.82e-15
ENSG00000142089	IFITM3	5.70996	1.32e-39	2.83e-37
ENSG00000107796	ACTA2	5.68448	2.84e-30	3.16e-28
ENSG00000168542	COL3A1	5.68394	1.09e-13	2.17e-12
ENSG00000154133	ROBO4	5.67383	3.19e-26	2.55e-24
ENSG00000116711	PLA2G4A	5.66872	1.34e-28	1.32e-26
ENSG00000168461	RAB31	5.64756	6.3e-55	3.08e-52
ENSG00000204291	COL15A1	5.64045	1.43e-36	2.62e-34
ENSG00000026508	CD44	5.63952	1.27e-16	3.8e-15
ENSG00000109099	PMP22	5.60178	1.31e-62	1.03e-59
ENSG00000163565	IFI16	5.5773	7.18e-18	2.51e-16
ENSG00000149596	JPH2	5.56605	2.11e-41	5.35e-39
ENSG00000188015	S100A3	5.55796	2.57e-62	1.92e-59
ENSG00000177409	SAMD9L	5.55352	3.62e-13	6.64e-12
ENSG00000187474	FPR3	5.54967	5.54e-05	0.000243576
ENSG00000137752	CASP1	5.53887	7.93e-17	2.43e-15
ENSG00000171860	C3AR1	5.53503	1.45e-14	3.28e-13
ENSG00000120337	TNFSF18	5.5296	8.19e-35	1.34e-32
ENSG00000145934	TENM2	5.52801	1.52e-24	1.07e-22
ENSG00000127920	GNG11	5.52494	1.17e-18	4.43e-17
ENSG00000162645	GBP2	5.52469	4.4e-17	1.4e-15
ENSG00000009790	TRAF3IP3	5.51981	1.25e-06	7.77e-06
ENSG00000135046	ANXA1	5.5109	1.48e-19	6.25e-18
ENSG00000117594	HSD11B1	5.49505	4.16e-06	2.33e-05
ENSG00000185201	IFITM2	5.48409	3.6e-20	1.64e-18
ENSG00000064205	CCN5	5.47732	2.17e-27	1.88e-25
ENSG00000180043	FAM71E2	5.44888	0.000939816	0.00310456
ENSG00000128606	LRRC17	5.44552	4.02e-47	1.5e-44
ENSG00000121895	TMEM156	5.44087	7.18e-13	1.27e-11
ENSG00000165071	TMEM71	5.43484	2.32e-19	9.61e-18
ENSG00000111907	TPD52L1	5.4264	6.64e-18	2.33e-16
ENSG00000166923	GREM1	5.42617	5.14e-19	2.05e-17
ENSG00000153993	SEMA3D	5.42483	8.8e-12	1.32e-10
ENSG00000225614	ZNF469	5.41545	8.68e-67	1.07e-63
ENSG00000140945	CDH13	5.40605	6.71e-138	6.35e-134
ENSG00000150938	CRIM1	5.39499	6.28e-17	1.95e-15
ENSG00000132256	TRIM5	5.39253	4.95e-11	6.52e-10
ENSG00000013619	MAMLD1	5.37506	1.98e-36	3.6e-34
ENSG00000118785	SPP1	5.36348	4.35e-13	7.86e-12
ENSG00000159618	ADGRG5	5.35647	0.000265339	0.00100306
ENSG00000082781	ITGB5	5.3519	4.16e-41	1.02e-38
ENSG00000137757	CASP5	5.3393	0.000185928	0.00072936
ENSG00000141526	SLC16A3	5.33349	3.85e-46	1.3e-43
ENSG00000047936	ROS1	5.33334	1.04e-19	4.49e-18
ENSG00000164692	COL1A2	5.32485	2.55e-32	3.46e-30
ENSG00000007933	FMO3	5.31974	6.74e-11	8.67e-10
ENSG00000117228	GBP1	5.31836	5.55e-13	9.94e-12
ENSG00000182578	CSF1R	5.30718	1.71e-23	1.11e-21
ENSG00000142156	COL6A1	5.28934	5.67e-39	1.19e-36
ENSG00000020577	SAMD4A	5.28728	4.56e-33	6.65e-31
ENSG00000117152	RGS4	5.27599	3.7e-13	6.77e-12
ENSG00000166250	CLMP	5.26894	8.32e-56	4.55e-53
ENSG00000183378	OVCH2	5.24775	2.85e-09	2.82e-08
ENSG00000179772	FOXS1	5.2414	2.38e-26	1.92e-24
ENSG00000188153	COL4A5	5.24037	1.15e-13	2.28e-12
ENSG00000113578	FGF1	5.23883	1.81e-13	3.47e-12
ENSG00000176928	GCNT4	5.23577	9.31e-12	1.39e-10
ENSG00000153071	DAB2	5.23	2.53e-07	1.8e-06
ENSG00000138061	CYP1B1	5.22934	2e-21	1.04e-19
ENSG00000105974	CAV1	5.22165	1.35e-16	4e-15
ENSG00000126860	EVI2A	5.21442	7.94e-11	1e-09
ENSG00000126785	RHOJ	5.21309	1.12e-21	6.06e-20
ENSG00000082126	MPP4	5.21304	3.02e-30	3.36e-28
ENSG00000198959	TGM2	5.20934	4.77e-19	1.91e-17
ENSG00000198768	APCDD1L	5.20851	2.23e-90	6.34e-87
ENSG00000196611	MMP1	5.20592	1.37e-12	2.31e-11
ENSG00000064666	CNN2	5.20138	9.16e-49	3.72e-46
ENSG00000050165	DKK3	5.19525	2.05e-31	2.52e-29
ENSG00000123094	RASSF8	5.17298	2.3e-29	2.36e-27
ENSG00000125378	BMP4	5.16849	8.59e-22	4.71e-20
ENSG00000108798	ABI3	5.16763	1.54e-07	1.14e-06
ENSG00000114771	AADAC	5.16709	2.69e-16	7.6e-15
ENSG00000135318	NT5E	5.16563	3.67e-11	4.95e-10
ENSG00000175294	CATSPER1	5.165	5.72e-26	4.48e-24
ENSG00000134115	CNTN6	5.15967	1.08e-11	1.59e-10
ENSG00000135636	DYSF	5.1461	3.39e-32	4.52e-30
ENSG00000123342	MMP19	5.14192	2.59e-34	4.08e-32
ENSG00000164136	IL15	5.14063	2.69e-12	4.37e-11
ENSG00000173546	CSPG4	5.13466	5.33e-22	3.02e-20
ENSG00000204767	INSYN2B	5.12805	3.92e-40	8.62e-38
ENSG00000196420	S100A5	5.12568	5.51e-15	1.31e-13
ENSG00000130176	CNN1	5.12182	1.25e-27	1.1e-25
ENSG00000174130	TLR6	5.12059	1.51e-16	4.42e-15
ENSG00000139112	GABARAPL1	5.11358	1.81e-12	2.99e-11
ENSG00000206073	SERPINB4	5.11328	4.73e-13	8.52e-12
ENSG00000132530	XAF1	5.1048	1.23e-08	1.1e-07
ENSG00000149591	TAGLN	5.08954	9.4e-46	3e-43
ENSG00000134531	EMP1	5.08868	4.77e-19	1.91e-17
ENSG00000182261	NLRP10	5.08767	6.44e-11	8.32e-10
ENSG00000172156	CCL11	5.08636	2.8e-07	1.98e-06
ENSG00000089327	FXYD5	5.07388	2.21e-20	1.03e-18
ENSG00000101825	MXRA5	5.06923	4.26e-11	5.7e-10
ENSG00000185404	SP140L	5.0685	1.15e-16	3.47e-15
ENSG00000151388	ADAMTS12	5.0672	1.1e-16	3.31e-15
ENSG00000175600	SUGCT	5.06307	1.66e-19	6.98e-18
ENSG00000142173	COL6A2	5.06203	1.17e-22	7.06e-21
ENSG00000105329	TGFB1	5.05827	2.16e-48	8.63e-46
ENSG00000108691	CCL2	5.05613	3.34e-21	1.68e-19
ENSG00000203756	TMEM244	5.05527	7.97e-06	4.21e-05
ENSG00000168785	TSPAN5	5.05391	9.61e-18	3.31e-16
ENSG00000120885	CLU	5.04595	1.41e-30	1.64e-28
ENSG00000164400	CSF2	5.04408	6.08e-10	6.74e-09
ENSG00000102802	MEDAG	5.02884	1.72e-32	2.4e-30
ENSG00000118113	MMP8	5.02706	1.45e-10	1.76e-09
ENSG00000154175	ABI3BP	5.02016	1.04e-11	1.53e-10
ENSG00000123146	ADGRE5	5.00744	1.43e-26	1.18e-24
ENSG00000213949	ITGA1	5.00452	2.8e-24	1.95e-22
ENSG00000122420	PTGFR	4.99722	1.88e-12	3.1e-11
ENSG00000123610	TNFAIP6	4.9959	6.55e-33	9.35e-31
ENSG00000136244	IL6	4.98296	3.01e-14	6.49e-13
ENSG00000157110	RBPMS	4.98291	4.13e-19	1.67e-17
ENSG00000133121	STARD13	4.98244	1.32e-14	3e-13
ENSG00000107249	GLIS3	4.96465	2.61e-40	5.83e-38
ENSG00000164220	F2RL2	4.96043	1.33e-13	2.6e-12
ENSG00000168679	SLC16A4	4.95335	1.45e-16	4.27e-15
ENSG00000163017	ACTG2	4.94989	7.97e-10	8.68e-09
ENSG00000204262	COL5A2	4.94418	9.28e-19	3.56e-17
ENSG00000132357	CARD6	4.94289	6.13e-26	4.77e-24
ENSG00000196639	HRH1	4.94253	2.45e-20	1.13e-18
ENSG00000060718	COL11A1	4.93628	2.79e-10	3.26e-09
ENSG00000126458	RRAS	4.93204	1.03e-21	5.58e-20
ENSG00000116701	NCF2	4.91843	1.79e-28	1.74e-26
ENSG00000164125	GASK1B	4.9157	3.06e-15	7.52e-14
ENSG00000170891	CYTL1	4.91353	1.02e-10	1.26e-09
ENSG00000123496	IL13RA2	4.9103	1.94e-14	4.31e-13
ENSG00000197747	S100A10	4.88656	3.75e-36	6.74e-34
ENSG00000169594	BNC1	4.8806	1.17e-17	4.01e-16
ENSG00000198796	ALPK2	4.8787	8.47e-18	2.94e-16
ENSG00000157214	STEAP2	4.87273	4.09e-17	1.3e-15
ENSG00000163823	CCR1	4.86437	1.01e-10	1.26e-09
ENSG00000169908	TM4SF1	4.86062	2.3e-14	5.06e-13
ENSG00000118523	CCN2	4.86053	2.58e-13	4.81e-12
ENSG00000132274	TRIM22	4.84476	2.65e-09	2.64e-08
ENSG00000183346	CABCOCO1	4.8428	1.31e-06	8.09e-06
ENSG00000154589	LY96	4.83314	2.47e-25	1.86e-23
ENSG00000271605	MILR1	4.83213	1.39e-15	3.58e-14
ENSG00000123689	G0S2	4.82639	5.58e-17	1.75e-15
ENSG00000003436	TFPI	4.82522	7.72e-19	2.99e-17
ENSG00000183760	ACP7	4.81676	9.8e-12	1.45e-10
ENSG00000184838	PRR16	4.81345	2.82e-15	7e-14
ENSG00000105825	TFPI2	4.79697	6.93e-13	1.23e-11
ENSG00000105971	CAV2	4.79534	1.08e-12	1.86e-11
ENSG00000023445	BIRC3	4.78914	2.27e-20	1.05e-18
ENSG00000146122	DAAM2	4.78896	1.89e-10	2.25e-09
ENSG00000198121	LPAR1	4.78789	4.03e-12	6.38e-11
ENSG00000164647	STEAP1	4.7848	1.44e-26	1.18e-24
ENSG00000124942	AHNAK	4.78259	4.38e-32	5.76e-30
ENSG00000177469	CAVIN1	4.77372	4.13e-27	3.51e-25
ENSG00000106809	OGN	4.77307	1.72e-17	5.74e-16
ENSG00000183304	FAM9A	4.77114	2.13e-05	0.000103328
ENSG00000128340	RAC2	4.76527	3.84e-15	9.32e-14
ENSG00000169851	PCDH7	4.76455	1.49e-10	1.81e-09
ENSG00000128342	LIF	4.76277	1.48e-28	1.45e-26
ENSG00000146242	TPBG	4.75979	2.02e-14	4.47e-13
ENSG00000182752	PAPPA	4.7526	1.54e-17	5.19e-16
ENSG00000242221	PSG2	4.75099	0.00854227	0.0218215
ENSG00000099998	GGT5	4.73889	1.11e-50	4.93e-48
ENSG00000170425	ADORA2B	4.73429	3.84e-32	5.1e-30
ENSG00000276600	RAB7B	4.7303	1.79e-15	4.55e-14
ENSG00000085117	CD82	4.71561	2.05e-17	6.76e-16
ENSG00000204397	CARD16	4.68874	2.45e-11	3.41e-10
ENSG00000137331	IER3	4.67999	1.24e-19	5.26e-18
ENSG00000135047	CTSL	4.67897	7.83e-12	1.18e-10
ENSG00000163751	CPA3	4.6771	1.68e-07	1.23e-06
ENSG00000138356	AOX1	4.66962	2.26e-19	9.37e-18
ENSG00000169271	HSPB3	4.6689	5.97e-10	6.63e-09
ENSG00000131386	GALNT15	4.66543	2.24e-20	1.04e-18
ENSG00000164023	SGMS2	4.66473	1.95e-16	5.63e-15
ENSG00000129170	CSRP3	4.64745	4.74e-09	4.52e-08
ENSG00000128591	FLNC	4.64432	2.88e-78	6.29e-75
ENSG00000184371	CSF1	4.64019	1.55e-75	2.74e-72
ENSG00000109452	INPP4B	4.63671	1.67e-10	2.01e-09
ENSG00000139329	LUM	4.61578	2.53e-13	4.73e-12
ENSG00000133048	CHI3L1	4.61175	1.3e-20	6.16e-19
ENSG00000134013	LOXL2	4.6089	5.65e-35	9.5e-33
ENSG00000125726	CD70	4.60277	2.1e-15	5.28e-14
ENSG00000117586	TNFSF4	4.60136	3.29e-14	7.03e-13
ENSG00000010704	HFE	4.6008	2.07e-17	6.81e-16
ENSG00000185862	EVI2B	4.59845	5.48e-11	7.14e-10
ENSG00000137033	IL33	4.58806	3.37e-10	3.88e-09
ENSG00000005884	ITGA3	4.58769	2.35e-17	7.68e-16
ENSG00000065534	MYLK	4.579	2.54e-21	1.3e-19
ENSG00000137673	MMP7	4.57846	2e-09	2.05e-08
ENSG00000204540	PSORS1C1	4.57739	1.55e-13	3.01e-12
ENSG00000179820	MYADM	4.57734	3.52e-11	4.76e-10
ENSG00000131981	LGALS3	4.56982	3.92e-36	6.95e-34
ENSG00000185640	KRT79	4.56633	1e-06	6.34e-06
ENSG00000111863	ADTRP	4.5619	1.51e-27	1.31e-25
ENSG00000136235	GPNMB	4.55616	2.13e-18	7.88e-17
ENSG00000113946	CLDN16	4.55193	2.14e-13	4.05e-12
ENSG00000139117	CPNE8	4.54755	1.16e-05	5.94e-05
ENSG00000138347	MYPN	4.54144	1.11e-11	1.64e-10
ENSG00000136869	TLR4	4.53776	4.51e-11	5.98e-10
ENSG00000137745	MMP13	4.53506	3.11e-14	6.7e-13
ENSG00000122691	TWIST1	4.53403	9.75e-13	1.69e-11
ENSG00000187688	TRPV2	4.52525	4.51e-58	2.78e-55
ENSG00000104415	CCN4	4.52481	9.74e-12	1.45e-10
ENSG00000172123	SLFN12	4.52258	9.07e-11	1.13e-09
ENSG00000132031	MATN3	4.51436	6.29e-19	2.47e-17
ENSG00000161381	PLXDC1	4.51214	2.79e-27	2.39e-25
ENSG00000117122	MFAP2	4.50916	8.38e-24	5.6e-22
ENSG00000087077	TRIP6	4.50838	3.97e-41	9.8e-39
ENSG00000082175	PGR	4.50691	2.37e-07	1.7e-06
ENSG00000134470	IL15RA	4.5069	2.1e-32	2.89e-30
ENSG00000079263	SP140	4.50588	3.17e-10	3.67e-09
ENSG00000130720	FIBCD1	4.50408	8.09e-23	4.94e-21
ENSG00000104368	PLAT	4.50314	4.19e-20	1.89e-18
ENSG00000078098	FAP	4.50118	8.38e-24	5.6e-22
ENSG00000164251	F2RL1	4.49661	9.14e-13	1.59e-11
ENSG00000105137	SYDE1	4.49332	2.63e-33	3.85e-31
ENSG00000150540	HNMT	4.48176	3.64e-22	2.1e-20
ENSG00000121236	TRIM6	4.46758	0.000198735	0.000774042
ENSG00000166750	SLFN5	4.46674	3.7e-30	4.09e-28
ENSG00000187800	PEAR1	4.46575	2.01e-28	1.94e-26
ENSG00000162614	NEXN	4.46521	1.55e-22	9.28e-21
ENSG00000163131	CTSS	4.46417	5.4e-22	3.05e-20
ENSG00000079819	EPB41L2	4.46213	2.74e-37	5.19e-35
ENSG00000167779	IGFBP6	4.45835	1.21e-16	3.62e-15
ENSG00000124788	ATXN1	4.43575	5.76e-17	1.8e-15
ENSG00000106483	SFRP4	4.43528	1.51e-22	9.05e-21
ENSG00000057657	PRDM1	4.43292	1.16e-14	2.65e-13
ENSG00000169067	ACTBL2	4.43089	4.07e-11	5.45e-10
ENSG00000244509	APOBEC3C	4.42469	2.74e-19	1.12e-17
ENSG00000227234	SPANXB1	4.42399	1.92e-05	9.4e-05
ENSG00000101842	VSIG1	4.41274	2.3e-13	4.32e-12
ENSG00000144891	AGTR1	4.40746	0.000271796	0.00102503
ENSG00000183840	GPR39	4.40738	1.02e-08	9.29e-08
ENSG00000135899	SP110	4.40674	8.44e-15	1.96e-13
ENSG00000100196	KDELR3	4.39888	8.83e-62	6.43e-59
ENSG00000138119	MYOF	4.39842	6.82e-13	1.21e-11
ENSG00000057149	SERPINB3	4.39424	1.84e-13	3.51e-12
ENSG00000197046	SIGLEC15	4.39169	7.77e-27	6.55e-25
ENSG00000079931	MOXD1	4.38687	7.97e-09	7.35e-08
ENSG00000133138	TBC1D8B	4.38518	1.65e-16	4.81e-15
ENSG00000120913	PDLIM2	4.38016	1.22e-18	4.62e-17
ENSG00000160886	LY6K	4.37931	2.38e-66	2.71e-63
ENSG00000119681	LTBP2	4.37569	6.56e-218	9.32e-214
ENSG00000089041	P2RX7	4.37498	1.56e-17	5.23e-16
ENSG00000145423	SFRP2	4.37191	6.59e-10	7.26e-09
ENSG00000170689	HOXB9	4.37176	2.93e-15	7.21e-14
ENSG00000171051	FPR1	4.37101	1.41e-05	7.12e-05
ENSG00000112299	VNN1	4.37078	4.49e-05	0.000201571
ENSG00000168077	SCARA3	4.3491	1.1e-19	4.74e-18
ENSG00000174332	GLIS1	4.34576	9.34e-13	1.62e-11
ENSG00000172935	MRGPRF	4.34343	1.11e-16	3.34e-15
ENSG00000116132	PRRX1	4.34164	1.6e-09	1.66e-08
ENSG00000117525	F3	4.33272	2.05e-34	3.29e-32
ENSG00000044524	EPHA3	4.33234	6.73e-22	3.76e-20
ENSG00000197956	S100A6	4.32523	3.93e-24	2.71e-22
ENSG00000163513	TGFBR2	4.32307	1.05e-28	1.05e-26
ENSG00000105851	PIK3CG	4.32122	6.37e-11	8.24e-10
ENSG00000137767	SQOR	4.31781	9.09e-41	2.19e-38
ENSG00000157227	MMP14	4.31149	4.21e-122	1.99e-118
ENSG00000122861	PLAU	4.30837	1.17e-13	2.32e-12
ENSG00000067182	TNFRSF1A	4.30536	1.22e-20	5.82e-19
ENSG00000131378	RFTN1	4.30103	4.04e-28	3.76e-26
ENSG00000151702	FLI1	4.29483	1.75e-09	1.8e-08
ENSG00000164342	TLR3	4.29238	3.57e-10	4.11e-09
ENSG00000040731	CDH10	4.28753	0.000202405	0.000787042
ENSG00000182871	COL18A1	4.28736	9.4e-22	5.11e-20
ENSG00000146674	IGFBP3	4.28547	1.54e-11	2.21e-10
ENSG00000204941	PSG5	4.28419	1.13e-06	7.08e-06
ENSG00000111348	ARHGDIB	4.28411	1.15e-14	2.64e-13
ENSG00000221852	KRTAP1-5	4.28288	3.4e-07	2.36e-06
ENSG00000133107	TRPC4	4.28172	1.37e-37	2.65e-35
ENSG00000108759	KRT32	4.27952	1.28e-06	7.96e-06
ENSG00000162618	ADGRL4	4.27788	1.29e-07	9.71e-07
ENSG00000109511	ANXA10	4.27641	7.78e-08	6.05e-07
ENSG00000115919	KYNU	4.27326	3.05e-45	9.3e-43
ENSG00000011028	MRC2	4.27126	2.22e-45	6.87e-43
ENSG00000092969	TGFB2	4.27004	3.44e-16	9.57e-15
ENSG00000031081	ARHGAP31	4.2699	1.44e-64	1.46e-61
ENSG00000145428	RNF175	4.26171	9.2e-08	7.06e-07
ENSG00000141753	IGFBP4	4.2608	1.74e-18	6.54e-17
ENSG00000162687	KCNT2	4.25724	1.86e-09	1.91e-08
ENSG00000087253	LPCAT2	4.25155	2.82e-08	2.37e-07
ENSG00000145246	ATP10D	4.24688	1.06e-12	1.82e-11
ENSG00000187583	PLEKHN1	4.23101	6.67e-17	2.07e-15
ENSG00000123095	BHLHE41	4.23078	1.44e-27	1.26e-25
ENSG00000213694	S1PR3	4.22787	3.24e-13	5.95e-12
ENSG00000178033	CALHM5	4.22291	2.06e-13	3.89e-12
ENSG00000152104	PTPN14	4.22263	3.04e-64	2.79e-61
ENSG00000087494	PTHLH	4.21858	7.79e-18	2.71e-16
ENSG00000106546	AHR	4.21354	5.49e-15	1.31e-13
ENSG00000170961	HAS2	4.21033	0.00052792	0.00185546
ENSG00000167105	TMEM92	4.20996	1.05e-27	9.35e-26
ENSG00000134259	NGF	4.20213	4.14e-09	3.99e-08
ENSG00000165300	SLITRK5	4.19471	2.06e-07	1.49e-06
ENSG00000145632	PLK2	4.18945	9.29e-15	2.15e-13
ENSG00000185989	RASA3	4.18756	4.55e-46	1.52e-43
ENSG00000110092	CCND1	4.17952	2.35e-14	5.16e-13
ENSG00000106823	ECM2	4.17515	1.06e-18	4.02e-17
ENSG00000172638	EFEMP2	4.16589	7.16e-60	4.96e-57
ENSG00000049249	TNFRSF9	4.16583	4.42e-22	2.52e-20
ENSG00000233608	TWIST2	4.15904	4.09e-47	1.51e-44
ENSG00000155366	RHOC	4.15317	1.56e-30	1.8e-28
ENSG00000149403	GRIK4	4.14968	6.33e-09	5.93e-08
ENSG00000186451	SPATA12	4.14636	1.23e-11	1.79e-10
ENSG00000134107	BHLHE40	4.13646	2.48e-44	7.26e-42
ENSG00000132965	ALOX5AP	4.13443	2.49e-17	8.08e-16
ENSG00000133106	EPSTI1	4.13405	1.92e-27	1.66e-25
ENSG00000115594	IL1R1	4.13194	5.09e-15	1.22e-13
ENSG00000114270	COL7A1	4.12983	8.51e-25	6.16e-23
ENSG00000143786	CNIH3	4.12518	1.68e-42	4.42e-40
ENSG00000138772	ANXA3	4.12415	8.89e-11	1.11e-09
ENSG00000165694	FRMD7	4.12308	1e-10	1.24e-09
ENSG00000172380	GNG12	4.12258	2.49e-16	7.07e-15
ENSG00000184232	OAF	4.12096	1.23e-27	1.09e-25
ENSG00000137672	TRPC6	4.11572	0.00270457	0.00793004
ENSG00000121742	GJB6	4.11475	5.35e-06	2.93e-05
ENSG00000159840	ZYX	4.11472	1.29e-21	6.9e-20
ENSG00000095752	IL11	4.11468	3.18e-14	6.84e-13
ENSG00000187955	COL14A1	4.11396	9.39e-09	8.58e-08
ENSG00000198467	TPM2	4.11009	3.03e-22	1.76e-20
ENSG00000150457	LATS2	4.10731	4.84e-52	2.25e-49
ENSG00000007384	RHBDF1	4.10428	1.15e-42	3.12e-40
ENSG00000185567	AHNAK2	4.10204	2.38e-28	2.26e-26
ENSG00000160868	CYP3A4	4.09576	1.6e-11	2.3e-10
ENSG00000183668	PSG9	4.09414	5.53e-07	3.68e-06
ENSG00000166396	SERPINB7	4.09118	2.78e-11	3.84e-10
ENSG00000170485	NPAS2	4.08736	6.78e-11	8.7e-10
ENSG00000116962	NID1	4.08626	1.75e-24	1.23e-22
ENSG00000142694	EVA1B	4.07597	4.3e-78	8.73e-75
ENSG00000150687	PRSS23	4.0755	3.7e-37	6.96e-35
ENSG00000129450	SIGLEC9	4.07219	0.0205835	0.0465534
ENSG00000112936	C7	4.07147	0.0033169	0.00949759
ENSG00000174599	TRAM1L1	4.07088	9.62e-10	1.03e-08
ENSG00000106333	PCOLCE	4.07088	1.4e-26	1.16e-24
ENSG00000181458	TMEM45A	4.05306	3.38e-09	3.29e-08
ENSG00000064225	ST3GAL6	4.04846	8.73e-09	8.01e-08
ENSG00000079215	SLC1A3	4.03816	1.86e-10	2.22e-09
ENSG00000148735	PLEKHS1	4.03722	5.05e-12	7.84e-11
ENSG00000144366	GULP1	4.03251	1.23e-13	2.43e-12
ENSG00000072952	MRVI1	4.03047	1.66e-09	1.72e-08
ENSG00000136048	DRAM1	4.02308	1.34e-36	2.46e-34
ENSG00000115363	EVA1A	4.01865	6.95e-13	1.23e-11
ENSG00000256235	SMIM3	4.01784	2.39e-41	5.95e-39
ENSG00000134954	ETS1	4.0175	5.78e-13	1.03e-11
ENSG00000188157	AGRN	4.01497	2.93e-123	1.66e-119
ENSG00000231924	PSG1	4.0114	1.13e-06	7.11e-06
ENSG00000157399	ARSL	3.99892	3.7e-09	3.59e-08
ENSG00000069399	BCL3	3.98928	4.21e-34	6.53e-32
ENSG00000111859	NEDD9	3.9817	3.23e-13	5.94e-12
ENSG00000112414	ADGRG6	3.97976	3.07e-13	5.67e-12
ENSG00000204542	C6orf15	3.97444	6.76e-07	4.44e-06
ENSG00000137801	THBS1	3.9727	1.42e-29	1.49e-27
ENSG00000176046	NUPR1	3.97206	1.39e-38	2.82e-36
ENSG00000165474	GJB2	3.96862	3.76e-09	3.64e-08
ENSG00000196154	S100A4	3.96794	7.61e-24	5.12e-22
ENSG00000143341	HMCN1	3.96745	5.28e-25	3.87e-23
ENSG00000271425	NBPF10	3.96693	1.11e-09	1.18e-08
ENSG00000170214	ADRA1B	3.96231	3.1e-17	9.95e-16
ENSG00000099250	NRP1	3.9614	1.32e-47	5e-45
ENSG00000135604	STX11	3.95546	1.41e-07	1.05e-06
ENSG00000101680	LAMA1	3.95467	1.72e-17	5.74e-16
ENSG00000116183	PAPPA2	3.94413	3.23e-26	2.57e-24
ENSG00000283199	C13orf46	3.94322	5.98e-21	2.93e-19
ENSG00000163762	TM4SF18	3.9319	1.4e-11	2.03e-10
ENSG00000133317	LGALS12	3.92775	1.23e-07	9.26e-07
ENSG00000131459	GFPT2	3.92503	9.02e-44	2.54e-41
ENSG00000116285	ERRFI1	3.92333	1.8e-28	1.74e-26
ENSG00000138395	CDK15	3.92029	9.18e-11	1.15e-09
ENSG00000108846	ABCC3	3.91608	1.76e-18	6.59e-17
ENSG00000158315	RHBDL2	3.91589	4.66e-20	2.1e-18
ENSG00000156140	ADAMTS3	3.90983	3.4e-12	5.43e-11
ENSG00000183625	CCR3	3.90849	0.00010651	0.000439804
ENSG00000017483	SLC38A5	3.90758	1.78e-13	3.41e-12
ENSG00000111145	ELK3	3.90716	1.42e-63	1.22e-60
ENSG00000180053	NKX2-6	3.90687	0.00102649	0.00334875
ENSG00000067798	NAV3	3.90622	1.53e-23	1e-21
ENSG00000174807	CD248	3.90423	4.62e-32	6.05e-30
ENSG00000091986	CCDC80	3.9042	8.92e-22	4.87e-20
ENSG00000189320	FAM180A	3.90051	5.84e-09	5.49e-08
ENSG00000197712	FAM114A1	3.90032	2.35e-62	1.8e-59
ENSG00000145040	UCN2	3.89827	1.17e-19	5.01e-18
ENSG00000155465	SLC7A7	3.89782	9.7e-10	1.04e-08
ENSG00000142871	CCN1	3.8956	1.94e-21	1.02e-19
ENSG00000174125	TLR1	3.89558	1.46e-10	1.77e-09
ENSG00000235387	SPAAR	3.88732	1.35e-07	1.01e-06
ENSG00000130592	LSP1	3.88703	2.42e-08	2.04e-07
ENSG00000100055	CYTH4	3.88639	6.92e-12	1.05e-10
ENSG00000148677	ANKRD1	3.8834	3.39e-09	3.3e-08
ENSG00000104951	IL4I1	3.86432	9.23e-16	2.41e-14
ENSG00000073282	TP63	3.85931	9.27e-16	2.42e-14
ENSG00000123388	HOXC11	3.85903	8.95e-07	5.73e-06
ENSG00000111186	WNT5B	3.85828	1.33e-27	1.17e-25
ENSG00000107984	DKK1	3.85624	8.29e-08	6.41e-07
ENSG00000162733	DDR2	3.84578	8.2e-37	1.53e-34
ENSG00000026025	VIM	3.84551	1.29e-11	1.88e-10
ENSG00000135362	PRR5L	3.84379	4.2e-30	4.62e-28
ENSG00000107611	CUBN	3.84234	9.85e-10	1.05e-08
ENSG00000122641	INHBA	3.84081	2.73e-08	2.29e-07
ENSG00000152818	UTRN	3.83466	1.3e-07	9.75e-07
ENSG00000118508	RAB32	3.83361	6.74e-08	5.3e-07
ENSG00000162595	DIRAS3	3.83274	5.33e-09	5.04e-08
ENSG00000008517	IL32	3.83002	7.51e-19	2.92e-17
ENSG00000096996	IL12RB1	3.82319	8.82e-14	1.78e-12
ENSG00000148680	HTR7	3.80862	4.3e-09	4.14e-08
ENSG00000071967	CYBRD1	3.80612	9.46e-32	1.2e-29
ENSG00000183087	GAS6	3.79921	2.11e-11	2.98e-10
ENSG00000102265	TIMP1	3.79792	1.17e-17	4.01e-16
ENSG00000163191	S100A11	3.79695	1.73e-27	1.51e-25
ENSG00000163064	EN1	3.79324	2.48e-12	4.06e-11
ENSG00000116745	RPE65	3.79087	5.18e-05	0.00022929
ENSG00000153246	PLA2R1	3.79084	8.62e-25	6.23e-23
ENSG00000205403	CFI	3.78952	5.4e-20	2.38e-18
ENSG00000047457	CP	3.78806	8.46e-12	1.27e-10
ENSG00000105559	PLEKHA4	3.78131	2.64e-13	4.91e-12
ENSG00000186174	BCL9L	3.7784	1.19e-17	4.05e-16
ENSG00000150630	VEGFC	3.77735	6.27e-06	3.38e-05
ENSG00000125384	PTGER2	3.77692	4.29e-14	9.03e-13
ENSG00000106034	CPED1	3.77647	3.08e-32	4.12e-30
ENSG00000184500	PROS1	3.77609	1.15e-18	4.36e-17
ENSG00000263528	IKBKE	3.7752	4.99e-17	1.57e-15
ENSG00000125148	MT2A	3.76981	1.06e-15	2.76e-14
ENSG00000148841	ITPRIP	3.76815	6.43e-29	6.53e-27
ENSG00000130508	PXDN	3.76751	9.89e-40	2.15e-37
ENSG00000114251	WNT5A	3.76521	9.02e-16	2.37e-14
ENSG00000176771	NCKAP5	3.76419	8.17e-11	1.03e-09
ENSG00000150551	LYPD1	3.75931	1.39e-08	1.23e-07
ENSG00000116016	EPAS1	3.75505	2.39e-16	6.81e-15
ENSG00000174611	KY	3.75282	3.2e-16	8.94e-15
ENSG00000168004	PLAAT5	3.74144	3.27e-07	2.27e-06
ENSG00000170379	TCAF2	3.74071	1.1e-07	8.33e-07
ENSG00000270629	NBPF14	3.74065	4.2e-14	8.88e-13
ENSG00000170801	HTRA3	3.73919	1.86e-16	5.38e-15
ENSG00000168487	BMP1	3.7388	2.66e-137	1.89e-133
ENSG00000188641	DPYD	3.73858	3.34e-11	4.54e-10
ENSG00000169429	CXCL8	3.73579	5.2e-12	8.06e-11
ENSG00000143127	ITGA10	3.73304	2.43e-31	2.96e-29
ENSG00000086289	EPDR1	3.72726	5.74e-23	3.55e-21
ENSG00000166068	SPRED1	3.72456	2.66e-26	2.14e-24
ENSG00000111801	BTN3A3	3.71962	1.36e-15	3.5e-14
ENSG00000162520	SYNC	3.71569	6.36e-41	1.55e-38
ENSG00000196754	S100A2	3.715	2.26e-13	4.24e-12
ENSG00000196549	MME	3.71091	2.83e-11	3.89e-10
ENSG00000196569	LAMA2	3.71089	8.22e-12	1.23e-10
ENSG00000147206	NXF3	3.71049	1.99e-08	1.72e-07
ENSG00000122862	SRGN	3.70828	1.68e-14	3.76e-13
ENSG00000113389	NPR3	3.70794	3.25e-28	3.05e-26
ENSG00000197415	VEPH1	3.70637	5.96e-19	2.36e-17
ENSG00000154096	THY1	3.70559	1.04e-21	5.61e-20
ENSG00000132334	PTPRE	3.7049	9.08e-59	6e-56
ENSG00000168404	MLKL	3.70229	1.59e-23	1.04e-21
ENSG00000168229	PTGDR	3.7019	3.81e-11	5.13e-10
ENSG00000154065	ANKRD29	3.69936	3e-24	2.07e-22
ENSG00000060138	YBX3	3.69573	1.18e-08	1.06e-07
ENSG00000168386	FILIP1L	3.69378	4.94e-10	5.55e-09
ENSG00000169247	SH3TC2	3.6905	1.55e-09	1.62e-08
ENSG00000108511	HOXB6	3.688	1.86e-08	1.61e-07
ENSG00000123384	LRP1	3.68685	1.12e-37	2.17e-35
ENSG00000168497	CAVIN2	3.68671	2.24e-09	2.27e-08
ENSG00000074181	NOTCH3	3.68184	1.53e-38	3.09e-36
ENSG00000075223	SEMA3C	3.67584	1.38e-83	3.27e-80
ENSG00000166670	MMP10	3.67532	5.3e-09	5.02e-08
ENSG00000147614	ATP6V0D2	3.66423	2.08e-05	0.000101043
ENSG00000212724	KRTAP2-3	3.66297	7.91e-07	5.12e-06
ENSG00000101000	PROCR	3.65462	2.61e-17	8.46e-16
ENSG00000025708	TYMP	3.65111	8.47e-10	9.15e-09
ENSG00000101425	BPI	3.64703	1.08e-07	8.2e-07
ENSG00000198542	ITGBL1	3.64466	2.67e-18	9.79e-17
ENSG00000170909	OSCAR	3.64213	5.87e-09	5.52e-08
ENSG00000185860	CCDC190	3.64157	1.23e-06	7.68e-06
ENSG00000134242	PTPN22	3.63849	8.68e-12	1.3e-10
ENSG00000100599	AL159141.1	3.6373	7.62e-26	5.89e-24
ENSG00000216588	IGSF23	3.63133	0.000100553	0.000417083
ENSG00000164741	DLC1	3.63126	1.06e-11	1.57e-10
ENSG00000086696	HSD17B2	3.62714	3.25e-07	2.26e-06
ENSG00000136205	TNS3	3.62532	8.28e-18	2.88e-16
ENSG00000198523	PLN	3.62122	3.32e-11	4.52e-10
ENSG00000168454	TXNDC2	3.62085	1.43e-09	1.49e-08
ENSG00000106571	GLI3	3.61348	1.79e-10	2.13e-09
ENSG00000167123	CERCAM	3.60881	5.44e-38	1.07e-35
ENSG00000104324	CPQ	3.60755	2.26e-31	2.76e-29
ENSG00000102854	MSLN	3.60453	4.43e-09	4.26e-08
ENSG00000286219	NOTCH2NLC	3.60396	1.61e-14	3.61e-13
ENSG00000141756	FKBP10	3.5979	5.33e-30	5.73e-28
ENSG00000131171	SH3BGRL	3.59162	7.15e-06	3.81e-05
ENSG00000120889	TNFRSF10B	3.59102	1.1e-08	9.95e-08
ENSG00000161544	CYGB	3.58958	1.22e-17	4.14e-16
ENSG00000196878	LAMB3	3.58678	4.19e-32	5.53e-30
ENSG00000181649	PHLDA2	3.58129	1.38e-17	4.65e-16
ENSG00000120217	CD274	3.57819	4.67e-11	6.18e-10
ENSG00000167083	GNGT2	3.57411	3.73e-05	0.000170294
ENSG00000244486	SCARF2	3.56949	2.21e-22	1.3e-20
ENSG00000174945	AMZ1	3.56804	4.65e-07	3.14e-06
ENSG00000074410	CA12	3.56669	1.59e-10	1.91e-09
ENSG00000180694	TMEM64	3.56665	7.09e-15	1.66e-13
ENSG00000006534	ALDH3B1	3.56337	2.8e-10	3.27e-09
ENSG00000221955	SLC12A8	3.55836	1.8e-17	5.96e-16
ENSG00000137507	LRRC32	3.55598	4.39e-20	1.98e-18
ENSG00000182718	ANXA2	3.55345	1.42e-16	4.2e-15
ENSG00000142619	PADI3	3.55182	6.28e-07	4.14e-06
ENSG00000198774	RASSF9	3.5494	1.73e-20	8.11e-19
ENSG00000159674	SPON2	3.54883	3.65e-10	4.18e-09
ENSG00000004846	ABCB5	3.54439	2.18e-07	1.57e-06
ENSG00000179715	PCED1B	3.52436	7.52e-11	9.57e-10
ENSG00000135272	MDFIC	3.52361	2.26e-30	2.55e-28
ENSG00000197632	SERPINB2	3.52036	7.37e-07	4.8e-06
ENSG00000115380	EFEMP1	3.51563	6.97e-10	7.66e-09
ENSG00000159224	GIP	3.51508	0.0016107	0.00500055
ENSG00000177294	FBXO39	3.51236	1.48e-08	1.31e-07
ENSG00000196337	CGB7	3.50719	1.46e-06	8.95e-06
ENSG00000064989	CALCRL	3.5016	4.98e-19	1.99e-17
ENSG00000099260	PALMD	3.49971	7.67e-10	8.36e-09
ENSG00000163430	FSTL1	3.49934	5.43e-38	1.07e-35
ENSG00000166888	STAT6	3.49113	3.22e-19	1.31e-17
ENSG00000171872	KLF17	3.48527	2.23e-07	1.6e-06
ENSG00000164294	GPX8	3.48462	3.89e-48	1.51e-45
ENSG00000143851	PTPN7	3.48211	6.66e-06	3.57e-05
ENSG00000138135	CH25H	3.47432	2.11e-09	2.14e-08
ENSG00000163661	PTX3	3.47247	7.3e-21	3.55e-19
ENSG00000130303	BST2	3.47121	4.05e-14	8.57e-13
ENSG00000169129	AFAP1L2	3.4691	2.86e-25	2.13e-23
ENSG00000136574	GATA4	3.46526	5.57e-07	3.71e-06
ENSG00000116774	OLFML3	3.46367	7.28e-35	1.2e-32
ENSG00000006606	CCL26	3.45865	1.74e-09	1.8e-08
ENSG00000142627	EPHA2	3.45419	1.55e-37	2.97e-35
ENSG00000164124	TMEM144	3.45195	6.59e-14	1.35e-12
ENSG00000172927	MYEOV	3.44549	4.07e-08	3.33e-07
ENSG00000143320	CRABP2	3.44261	4.14e-12	6.54e-11
ENSG00000146374	RSPO3	3.44189	3.88e-13	7.06e-12
ENSG00000178882	RFLNA	3.43931	8.87e-27	7.43e-25
ENSG00000239697	TNFSF12	3.43832	6.74e-12	1.03e-10
ENSG00000112303	VNN2	3.43675	1.64e-06	9.92e-06
ENSG00000113739	STC2	3.43532	1.23e-66	1.46e-63
ENSG00000081237	PTPRC	3.43421	1.76e-07	1.29e-06
ENSG00000121743	GJA3	3.43418	6.09e-10	6.74e-09
ENSG00000178562	CD28	3.43228	7.85e-06	4.15e-05
ENSG00000113319	RASGRF2	3.42382	1.79e-11	2.55e-10
ENSG00000117009	KMO	3.42342	1.15e-05	5.91e-05
ENSG00000073792	IGF2BP2	3.42268	1.18e-12	2.01e-11
ENSG00000100767	PAPLN	3.41755	4.04e-10	4.6e-09
ENSG00000026103	FAS	3.41615	2.32e-16	6.61e-15
ENSG00000138798	EGF	3.41148	1.19e-10	1.46e-09
ENSG00000104783	KCNN4	3.41135	4.03e-21	2.02e-19
ENSG00000138080	EMILIN1	3.41131	4.88e-09	4.64e-08
ENSG00000183696	UPP1	3.41048	4.22e-12	6.65e-11
ENSG00000156219	ART3	3.40648	9.44e-05	0.000394644
ENSG00000164694	FNDC1	3.39168	6.46e-23	3.97e-21
ENSG00000002586	CD99	3.38931	1.42e-46	4.92e-44
ENSG00000121361	KCNJ8	3.38607	5.08e-08	4.09e-07
ENSG00000129667	RHBDF2	3.38589	2.1e-22	1.24e-20
ENSG00000187244	BCAM	3.38549	1.49e-16	4.38e-15
ENSG00000090339	ICAM1	3.38349	1.45e-31	1.82e-29
ENSG00000109790	KLHL5	3.38246	5.11e-20	2.27e-18
ENSG00000172548	NIPAL4	3.38196	5.85e-22	3.28e-20
ENSG00000183671	GPR1	3.38007	3.15e-11	4.3e-10
ENSG00000206538	VGLL3	3.3783	1.27e-14	2.88e-13
ENSG00000113140	SPARC	3.37672	5.91e-30	6.32e-28
ENSG00000159403	C1R	3.37321	1e-40	2.38e-38
ENSG00000140297	GCNT3	3.37171	3.92e-10	4.48e-09
ENSG00000183729	NPBWR1	3.36941	2.74e-07	1.93e-06
ENSG00000172819	RARG	3.36807	1.12e-47	4.29e-45
ENSG00000168899	VAMP5	3.36662	1.18e-57	7.11e-55
ENSG00000038295	TLL1	3.36315	4.78e-05	0.000213641
ENSG00000110811	P3H3	3.36045	6.88e-28	6.2e-26
ENSG00000112837	TBX18	3.35979	2.71e-07	1.92e-06
ENSG00000131370	SH3BP5	3.35956	3.19e-13	5.88e-12
ENSG00000110031	LPXN	3.35843	1.39e-13	2.71e-12
ENSG00000112297	CRYBG1	3.35367	3.19e-18	1.16e-16
ENSG00000137462	TLR2	3.35298	1.15e-07	8.7e-07
ENSG00000180818	HOXC10	3.34555	1.29e-05	6.55e-05
ENSG00000132109	TRIM21	3.34481	9e-11	1.13e-09
ENSG00000130513	GDF15	3.33694	8.37e-14	1.69e-12
ENSG00000152953	STK32B	3.33623	8.21e-11	1.04e-09
ENSG00000179954	SSC5D	3.33542	2.01e-11	2.85e-10
ENSG00000188064	WNT7B	3.33484	6.77e-11	8.69e-10
ENSG00000162458	FBLIM1	3.32972	1.88e-22	1.11e-20
ENSG00000185585	OLFML2A	3.32669	5.13e-15	1.23e-13
ENSG00000165996	HACD1	3.32356	2.76e-14	6e-13
ENSG00000150347	ARID5B	3.32266	7.89e-32	1.01e-29
ENSG00000105355	PLIN3	3.32258	6.96e-22	3.89e-20
ENSG00000163568	AIM2	3.32114	3.8e-07	2.61e-06
ENSG00000101197	BIRC7	3.31776	0.00406018	0.0113351
ENSG00000188549	CCDC9B	3.3175	3.33e-21	1.68e-19
ENSG00000091583	APOH	3.31204	0.00136582	0.00431369
ENSG00000164171	ITGA2	3.31109	6.98e-16	1.86e-14
ENSG00000213859	KCTD11	3.30941	1.89e-33	2.83e-31
ENSG00000078401	EDN1	3.30903	5.42e-07	3.62e-06
ENSG00000185972	CCIN	3.30902	7.87e-09	7.26e-08
ENSG00000072163	LIMS2	3.3088	1.69e-14	3.78e-13
ENSG00000198691	ABCA4	3.30875	1.6e-14	3.6e-13
ENSG00000165124	SVEP1	3.30718	1.2e-11	1.76e-10
ENSG00000065833	ME1	3.307	7.38e-15	1.72e-13
ENSG00000184384	MAML2	3.30684	1.14e-38	2.33e-36
ENSG00000019549	SNAI2	3.30313	4.08e-89	1.05e-85
ENSG00000135914	HTR2B	3.30238	0.0022876	0.00682507
ENSG00000198771	RCSD1	3.29904	2.17e-07	1.56e-06
ENSG00000080511	RDH8	3.29473	5.57e-05	0.000244295
ENSG00000068079	IFI35	3.28509	1.97e-18	7.29e-17
ENSG00000196126	HLA-DRB1	3.28174	9.78e-08	7.47e-07
ENSG00000073146	MOV10L1	3.28089	1.73e-08	1.5e-07
ENSG00000205045	SLFN12L	3.27904	0.0160661	0.0376745
ENSG00000151789	ZNF385D	3.27669	3.6e-09	3.49e-08
ENSG00000189129	PLAC9	3.27494	8.51e-07	5.47e-06
ENSG00000101335	MYL9	3.27267	4.18e-07	2.85e-06
ENSG00000204287	HLA-DRA	3.26849	1.23e-08	1.1e-07
ENSG00000103522	IL21R	3.26722	7.34e-10	8.03e-09
ENSG00000214274	ANG	3.26683	1.72e-06	1.04e-05
ENSG00000150556	LYPD6B	3.26585	2.62e-12	4.27e-11
ENSG00000166401	SERPINB8	3.26099	1.66e-13	3.21e-12
ENSG00000110245	APOC3	3.25672	0.00965507	0.0242722
ENSG00000124313	IQSEC2	3.25482	1.16e-40	2.65e-38
ENSG00000101134	DOK5	3.25466	0.00177256	0.00544044
ENSG00000139289	PHLDA1	3.25378	2.89e-24	2.01e-22
ENSG00000129474	AJUBA	3.25317	1.15e-12	1.97e-11
ENSG00000136541	ERMN	3.25241	1.57e-09	1.64e-08
ENSG00000101955	SRPX	3.25199	3.13e-11	4.27e-10
ENSG00000185650	ZFP36L1	3.25025	4.08e-28	3.79e-26
ENSG00000136960	ENPP2	3.24933	1.34e-08	1.19e-07
ENSG00000101916	TLR8	3.24616	9.18e-07	5.86e-06
ENSG00000107159	CA9	3.24609	1.14e-11	1.68e-10
ENSG00000038945	MSR1	3.23838	4.81e-05	0.000214698
ENSG00000184584	STING1	3.23721	8.86e-47	3.15e-44
ENSG00000196839	ADA	3.23481	7.28e-11	9.28e-10
ENSG00000103710	RASL12	3.23095	5.11e-12	7.94e-11
ENSG00000178690	DYNAP	3.22945	0.00214948	0.00645639
ENSG00000222047	C10orf55	3.22549	4.27e-07	2.91e-06
ENSG00000111728	ST8SIA1	3.22505	3.77e-11	5.08e-10
ENSG00000136997	MYC	3.22465	9.4e-21	4.54e-19
ENSG00000135919	SERPINE2	3.22301	8.74e-18	3.02e-16
ENSG00000203722	RAET1G	3.22275	8.56e-18	2.97e-16
ENSG00000162551	ALPL	3.22266	2.32e-11	3.24e-10
ENSG00000134061	CD180	3.22181	6.89e-08	5.41e-07
ENSG00000164266	SPINK1	3.21861	4.09e-07	2.79e-06
ENSG00000164949	GEM	3.21569	1.81e-15	4.58e-14
ENSG00000170006	TMEM154	3.21177	1.94e-16	5.62e-15
ENSG00000143416	SELENBP1	3.2096	4.78e-14	9.99e-13
ENSG00000130203	APOE	3.20866	5.89e-15	1.4e-13
ENSG00000105088	OLFM2	3.20713	9.55e-25	6.87e-23
ENSG00000018408	WWTR1	3.20689	1.02e-20	4.86e-19
ENSG00000170989	S1PR1	3.20677	8.3e-10	8.99e-09
ENSG00000014257	ACPP	3.2032	8.41e-07	5.41e-06
ENSG00000102287	GABRE	3.19383	9.88e-07	6.27e-06
ENSG00000147202	DIAPH2	3.19239	3e-16	8.42e-15
ENSG00000081052	COL4A4	3.1863	3.69e-10	4.23e-09
ENSG00000142102	PGGHG	3.18502	1.6e-10	1.93e-09
ENSG00000073331	ALPK1	3.18399	5.19e-30	5.6e-28
ENSG00000166949	SMAD3	3.18195	3.02e-64	2.79e-61
ENSG00000136542	GALNT5	3.17919	1.28e-22	7.7e-21
ENSG00000183691	NOG	3.17746	5.8e-06	3.15e-05
ENSG00000128805	ARHGAP22	3.17734	2.1e-11	2.97e-10
ENSG00000197208	SLC22A4	3.17709	4.6e-23	2.89e-21
ENSG00000135898	GPR55	3.17526	5.84e-05	0.000255097
ENSG00000139832	RAB20	3.17367	1.01e-06	6.39e-06
ENSG00000171522	PTGER4	3.17102	2.97e-07	2.08e-06
ENSG00000198682	PAPSS2	3.1701	1.86e-31	2.29e-29
ENSG00000126895	AVPR2	3.16162	5.97e-05	0.000260219
ENSG00000197614	MFAP5	3.16079	5.31e-06	2.91e-05
ENSG00000198326	TMEM239	3.15789	0.00163583	0.00506733
ENSG00000146678	IGFBP1	3.15716	4.45e-06	2.48e-05
ENSG00000140682	TGFB1I1	3.15689	3.57e-35	6.04e-33
ENSG00000072682	P4HA2	3.15676	8.68e-33	1.22e-30
ENSG00000119714	GPR68	3.15422	7.18e-15	1.68e-13
ENSG00000125965	GDF5	3.15411	8.25e-09	7.59e-08
ENSG00000091136	LAMB1	3.1538	1.44e-67	1.87e-64
ENSG00000156510	HKDC1	3.15198	4.11e-13	7.47e-12
ENSG00000175505	CLCF1	3.14935	1.92e-32	2.64e-30
ENSG00000230257	NFE4	3.14846	0.00180965	0.00554408
ENSG00000088826	SMOX	3.14781	5.76e-10	6.41e-09
ENSG00000115165	CYTIP	3.14127	1.73e-12	2.87e-11
ENSG00000114698	PLSCR4	3.14071	2.24e-17	7.35e-16
ENSG00000183160	TMEM119	3.13755	8.38e-08	6.47e-07
ENSG00000183770	FOXL2	3.13673	2.25e-09	2.27e-08
ENSG00000185561	TLCD2	3.1359	1.16e-24	8.31e-23
ENSG00000074047	GLI2	3.13576	7.7e-22	4.26e-20
ENSG00000206503	HLA-A	3.13536	5.25e-12	8.13e-11
ENSG00000144218	AFF3	3.12716	1.16e-22	7.03e-21
ENSG00000174791	RIN1	3.12666	2.03e-63	1.69e-60
ENSG00000127863	TNFRSF19	3.12596	1.12e-20	5.33e-19
ENSG00000187210	GCNT1	3.12414	4.78e-12	7.46e-11
ENSG00000156463	SH3RF2	3.11786	4.79e-20	2.15e-18
ENSG00000157654	PALM2AKAP2	3.10427	4.4e-16	1.21e-14
ENSG00000061918	GUCY1B1	3.10076	1.41e-11	2.04e-10
ENSG00000132000	PODNL1	3.09321	3.87e-12	6.14e-11
ENSG00000143369	ECM1	3.09209	5.24e-34	8.09e-32
ENSG00000128284	APOL3	3.08839	1.53e-15	3.91e-14
ENSG00000131016	AKAP12	3.08731	1.05e-09	1.12e-08
ENSG00000182218	HHIPL1	3.08727	1.92e-21	1.01e-19
ENSG00000185215	TNFAIP2	3.08675	3e-19	1.22e-17
ENSG00000184347	SLIT3	3.08623	8.28e-11	1.04e-09
ENSG00000129675	ARHGEF6	3.08267	3.35e-28	3.13e-26
ENSG00000198795	ZNF521	3.0821	2.38e-06	1.39e-05
ENSG00000111321	LTBR	3.08047	9.17e-21	4.43e-19
ENSG00000082014	SMARCD3	3.07891	5.33e-11	6.96e-10
ENSG00000042493	CAPG	3.07546	4.34e-22	2.48e-20
ENSG00000189184	PCDH18	3.07069	1.35e-41	3.47e-39
ENSG00000116729	WLS	3.06671	4.31e-11	5.76e-10
ENSG00000162576	MXRA8	3.06156	1.35e-33	2.04e-31
ENSG00000162849	KIF26B	3.05281	5.11e-13	9.17e-12
ENSG00000158270	COLEC12	3.0524	1.29e-12	2.19e-11
ENSG00000153029	MR1	3.05037	1.08e-15	2.81e-14
ENSG00000173210	ABLIM3	3.05006	2.34e-25	1.77e-23
ENSG00000142227	EMP3	3.0456	9.99e-36	1.71e-33
ENSG00000262406	MMP12	3.04494	1.83e-06	1.09e-05
ENSG00000119655	NPC2	3.04178	1.07e-25	8.17e-24
ENSG00000154027	AK5	3.04025	5.84e-15	1.39e-13
ENSG00000118985	ELL2	3.03949	6.98e-19	2.72e-17
ENSG00000113302	IL12B	3.03852	0.000962706	0.00316949
ENSG00000013364	MVP	3.03846	4.73e-56	2.69e-53
ENSG00000054277	OPN3	3.03035	9.46e-11	1.18e-09
ENSG00000139263	LRIG3	3.02882	2.36e-07	1.69e-06
ENSG00000120820	GLT8D2	3.02796	1.14e-40	2.62e-38
ENSG00000164520	RAET1E	3.02616	1.32e-08	1.17e-07
ENSG00000130270	ATP8B3	3.02233	1.82e-13	3.48e-12
ENSG00000143631	FLG	3.01446	0.00111587	0.00360809
ENSG00000187608	ISG15	3.01408	3.96e-08	3.26e-07
ENSG00000075426	FOSL2	3.01222	1.2e-91	3.79e-88
ENSG00000179046	TRIML2	3.01203	0.000110702	0.000455853
ENSG00000159261	CLDN14	3.01139	5.85e-05	0.000255364
ENSG00000179148	ALOXE3	3.01106	1.09e-05	5.63e-05
ENSG00000152689	RASGRP3	3.0092	1.11e-07	8.4e-07
ENSG00000151790	TDO2	3.00398	1.02e-08	9.29e-08
ENSG00000064763	FAR2	3.00312	1.65e-07	1.21e-06
ENSG00000174899	SLC66A1L	2.99922	7.31e-11	9.32e-10
ENSG00000169583	CLIC3	2.99809	9.39e-09	8.58e-08
ENSG00000219607	PPP1R3G	2.99094	4.15e-10	4.72e-09
ENSG00000198892	SHISA4	2.98914	1.94e-19	8.1e-18
ENSG00000131203	IDO1	2.98653	4.94e-05	0.000219902
ENSG00000167994	RAB3IL1	2.98406	1.06e-24	7.61e-23
ENSG00000146373	RNF217	2.97499	2.67e-06	1.55e-05
ENSG00000030304	MUSK	2.97143	2.17e-07	1.56e-06
ENSG00000102271	KLHL4	2.96499	3.49e-20	1.59e-18
ENSG00000142303	ADAMTS10	2.96253	3.01e-05	0.000140678
ENSG00000186854	TRABD2A	2.95977	9.82e-47	3.44e-44
ENSG00000180340	FZD2	2.958	3.61e-18	1.3e-16
ENSG00000130202	NECTIN2	2.95591	2.09e-11	2.95e-10
ENSG00000163827	LRRC2	2.95548	8.22e-12	1.23e-10
ENSG00000074527	NTN4	2.95539	1.97e-16	5.67e-15
ENSG00000182667	NTM	2.95263	1.99e-05	9.7e-05
ENSG00000079308	TNS1	2.94464	3.36e-17	1.08e-15
ENSG00000100504	PYGL	2.94422	4.58e-19	1.84e-17
ENSG00000139173	TMEM117	2.94408	7.21e-09	6.69e-08
ENSG00000130045	NXNL2	2.94215	4.8e-10	5.42e-09
ENSG00000127324	TSPAN8	2.94194	3.36e-08	2.79e-07
ENSG00000100345	MYH9	2.94132	7.19e-22	4e-20
ENSG00000111335	OAS2	2.94022	5.17e-06	2.84e-05
ENSG00000178175	ZNF366	2.9401	5.96e-05	0.000259721
ENSG00000162078	ZG16B	2.93954	2.85e-05	0.000134039
ENSG00000197594	ENPP1	2.93554	1.64e-10	1.98e-09
ENSG00000168398	BDKRB2	2.93497	1.64e-14	3.68e-13
ENSG00000160932	LY6E	2.93344	3.48e-13	6.38e-12
ENSG00000163431	LMOD1	2.93204	6.68e-17	2.07e-15
ENSG00000115648	MLPH	2.93114	5.14e-11	6.75e-10
ENSG00000163637	PRICKLE2	2.92874	9e-09	8.24e-08
ENSG00000109686	SH3D19	2.92833	8.05e-10	8.75e-09
ENSG00000176845	METRNL	2.92691	8.37e-30	8.88e-28
ENSG00000172296	SPTLC3	2.91918	1.08e-08	9.79e-08
ENSG00000135926	TMBIM1	2.91403	2.97e-18	1.09e-16
ENSG00000169184	MN1	2.91382	1.46e-14	3.28e-13
ENSG00000103313	MEFV	2.91078	7.2e-07	4.7e-06
ENSG00000083444	PLOD1	2.91019	6.38e-73	1.01e-69
ENSG00000116690	PRG4	2.90647	1.13e-06	7.1e-06
ENSG00000136167	LCP1	2.90452	7.26e-07	4.74e-06
ENSG00000185745	IFIT1	2.90325	2.15e-12	3.53e-11
ENSG00000133816	MICAL2	2.89751	8.04e-22	4.43e-20
ENSG00000186522	SEPTIN10	2.89655	3.64e-16	1.01e-14
ENSG00000135862	LAMC1	2.89514	2.07e-44	6.13e-42
ENSG00000085276	MECOM	2.89477	3.39e-08	2.82e-07
ENSG00000197757	HOXC6	2.88854	2.25e-05	0.000108683
ENSG00000074416	MGLL	2.88651	4.96e-20	2.22e-18
ENSG00000159339	PADI4	2.8852	0.0089511	0.0227188
ENSG00000165509	MAGEC3	2.88425	0.000225081	0.000866908
ENSG00000148488	ST8SIA6	2.88413	1.84e-08	1.6e-07
ENSG00000180758	GPR157	2.88338	1.89e-08	1.63e-07
ENSG00000073756	PTGS2	2.88203	1.7e-05	8.44e-05
ENSG00000231389	HLA-DPA1	2.87942	3.74e-06	2.12e-05
ENSG00000183287	CCBE1	2.87488	8.05e-14	1.64e-12
ENSG00000087116	ADAMTS2	2.87483	7.82e-13	1.38e-11
ENSG00000197565	COL4A6	2.87406	1.67e-09	1.73e-08
ENSG00000056972	TRAF3IP2	2.87211	1.37e-12	2.3e-11
ENSG00000155897	ADCY8	2.86985	0.00960523	0.0241632
ENSG00000132561	MATN2	2.86688	1.43e-11	2.07e-10
ENSG00000151929	BAG3	2.86623	8.53e-16	2.25e-14
ENSG00000175832	ETV4	2.86555	7.8e-16	2.07e-14
ENSG00000077238	IL4R	2.86408	2.77e-22	1.62e-20
ENSG00000212710	CTAGE1	2.86329	4.63e-05	0.000207321
ENSG00000138378	STAT4	2.86047	1.5e-08	1.33e-07
ENSG00000111817	DSE	2.85785	7.8e-27	6.55e-25
ENSG00000168306	ACOX2	2.85741	5.04e-06	2.78e-05
ENSG00000164512	ANKRD55	2.8566	3.8e-06	2.15e-05
ENSG00000179583	CIITA	2.8556	2.14e-09	2.17e-08
ENSG00000103485	QPRT	2.85517	1.53e-12	2.57e-11
ENSG00000075651	PLD1	2.85436	2.29e-28	2.18e-26
ENSG00000100739	BDKRB1	2.85435	7.28e-09	6.75e-08
ENSG00000164465	DCBLD1	2.85371	2.45e-13	4.58e-12
ENSG00000198353	HOXC4	2.85181	0.00272468	0.00797501
ENSG00000206262	FOXL2NB	2.84959	1.7e-10	2.04e-09
ENSG00000266338	NBPF15	2.8472	2.92e-09	2.88e-08
ENSG00000138792	ENPEP	2.84394	2.09e-07	1.51e-06
ENSG00000269713	NBPF9	2.83995	7.4e-13	1.31e-11
ENSG00000132170	PPARG	2.8392	8.69e-12	1.3e-10
ENSG00000155966	AFF2	2.83674	3.05e-08	2.55e-07
ENSG00000165886	UBTD1	2.83541	3.84e-36	6.87e-34
ENSG00000125869	LAMP5	2.83496	5.87e-28	5.31e-26
ENSG00000174963	ZIC4	2.83363	5.4e-09	5.1e-08
ENSG00000131435	PDLIM4	2.83045	7.08e-47	2.54e-44
ENSG00000019991	HGF	2.83022	3.04e-12	4.9e-11
ENSG00000140859	KIFC3	2.82944	1.09e-23	7.25e-22
ENSG00000106538	RARRES2	2.82657	0.000200881	0.000781542
ENSG00000139874	SSTR1	2.82571	1.49e-07	1.1e-06
ENSG00000090013	BLVRB	2.82381	2.25e-26	1.82e-24
ENSG00000164122	ASB5	2.82357	8.96e-15	2.08e-13
ENSG00000134352	IL6ST	2.82084	1.5e-34	2.43e-32
ENSG00000138166	DUSP5	2.81467	6.82e-21	3.33e-19
ENSG00000167767	KRT80	2.81319	3.3e-08	2.75e-07
ENSG00000172985	SH3RF3	2.81041	6.62e-10	7.29e-09
ENSG00000172037	LAMB2	2.80758	1.87e-64	1.83e-61
ENSG00000076662	ICAM3	2.80671	1.93e-15	4.88e-14
ENSG00000005102	MEOX1	2.80402	1.22e-08	1.1e-07
ENSG00000164188	RANBP3L	2.80395	6.33e-05	0.000273758
ENSG00000159216	RUNX1	2.80307	5.27e-65	5.55e-62
ENSG00000130813	SHFL	2.79991	3.88e-16	1.07e-14
ENSG00000140835	CHST4	2.79942	3.91e-05	0.000177513
ENSG00000141750	STAC2	2.79926	1.16e-08	1.04e-07
ENSG00000163874	ZC3H12A	2.79453	4.79e-20	2.15e-18
ENSG00000133019	CHRM3	2.79405	3.07e-07	2.14e-06
ENSG00000266265	KLF14	2.78932	7.64e-05	0.000325588
ENSG00000169248	CXCL11	2.78503	5.29e-06	2.9e-05
ENSG00000188729	OSTN	2.77932	0.000354731	0.0013005
ENSG00000243137	PSG4	2.77798	3.25e-05	0.000150726
ENSG00000256043	CTSO	2.77666	2.14e-18	7.9e-17
ENSG00000110375	UPK2	2.77276	1.27e-07	9.56e-07
ENSG00000105929	ATP6V0A4	2.77091	1.66e-06	1.01e-05
ENSG00000119686	FLVCR2	2.76851	1.24e-10	1.51e-09
ENSG00000134516	DOCK2	2.76644	5.66e-17	1.77e-15
ENSG00000106991	ENG	2.76634	3.93e-08	3.23e-07
ENSG00000123405	NFE2	2.76612	4.73e-12	7.39e-11
ENSG00000185761	ADAMTSL5	2.76204	0.000101327	0.000420048
ENSG00000042062	RIPOR3	2.76024	1.44e-06	8.84e-06
ENSG00000183386	FHL3	2.75927	4.75e-60	3.38e-57
ENSG00000243414	TICAM2	2.75716	1.52e-17	5.13e-16
ENSG00000122884	P4HA1	2.75457	1.97e-49	8.24e-47
ENSG00000119917	IFIT3	2.75311	2.72e-12	4.42e-11
ENSG00000135736	CCDC102A	2.74197	1.84e-43	5.13e-41
ENSG00000196923	PDLIM7	2.74181	2.35e-30	2.64e-28
ENSG00000149380	P4HA3	2.73372	1.36e-13	2.66e-12
ENSG00000071575	TRIB2	2.73288	4.91e-08	3.96e-07
ENSG00000006327	TNFRSF12A	2.73183	6.06e-26	4.73e-24
ENSG00000079337	RAPGEF3	2.72995	8.92e-11	1.12e-09
ENSG00000178209	PLEC	2.72872	7.76e-25	5.65e-23
ENSG00000144063	MALL	2.72499	2.94e-09	2.89e-08
ENSG00000089177	KIF16B	2.72496	1.96e-06	1.17e-05
ENSG00000168621	GDNF	2.72408	2.87e-07	2.02e-06
ENSG00000122870	BICC1	2.72348	1.56e-13	3.03e-12
ENSG00000162909	CAPN2	2.72327	1.03e-21	5.58e-20
ENSG00000106560	GIMAP2	2.72303	0.000167827	0.000664498
ENSG00000241852	C8orf58	2.71915	3.76e-13	6.86e-12
ENSG00000203837	PNLIPRP3	2.71889	2.02e-05	9.83e-05
ENSG00000175482	POLD4	2.71887	8.54e-46	2.76e-43
ENSG00000156265	MAP3K7CL	2.71535	2.35e-06	1.38e-05
ENSG00000101160	CTSZ	2.71173	2.29e-08	1.95e-07
ENSG00000198945	L3MBTL3	2.71064	1.91e-11	2.71e-10
ENSG00000185338	SOCS1	2.70841	1.66e-23	1.08e-21
ENSG00000178104	PDE4DIP	2.70801	5.62e-17	1.76e-15
ENSG00000145416	MARCHF1	2.70178	1.23e-05	6.29e-05
ENSG00000100300	TSPO	2.70151	7.51e-19	2.92e-17
ENSG00000081041	CXCL2	2.70022	2.38e-07	1.7e-06
ENSG00000179750	APOBEC3B	2.6984	1.99e-06	1.18e-05
ENSG00000126709	IFI6	2.69675	9.55e-09	8.7e-08
ENSG00000146409	SLC18B1	2.69612	4.47e-06	2.49e-05
ENSG00000005243	COPZ2	2.69568	3.02e-11	4.13e-10
ENSG00000148926	ADM	2.69173	7.69e-12	1.16e-10
ENSG00000134853	PDGFRA	2.69084	1.42e-08	1.26e-07
ENSG00000214140	PRCD	2.68776	4.52e-06	2.51e-05
ENSG00000168140	VASN	2.68624	5.19e-27	4.4e-25
ENSG00000181467	RAP2B	2.68136	5.01e-07	3.36e-06
ENSG00000188001	TPRG1	2.68002	4.37e-09	4.2e-08
ENSG00000186442	KRT3	2.67721	0.00344949	0.00982914
ENSG00000164761	TNFRSF11B	2.67551	3.32e-05	0.000153388
ENSG00000090530	P3H2	2.67468	3.02e-05	0.000141003
ENSG00000005001	PRSS22	2.67344	3.17e-05	0.00014712
ENSG00000105976	MET	2.66675	1.52e-11	2.18e-10
ENSG00000145431	PDGFC	2.6666	1.24e-23	8.24e-22
ENSG00000114200	BCHE	2.6659	4.64e-05	0.000207717
ENSG00000173559	NABP1	2.6647	1.81e-31	2.25e-29
ENSG00000128283	CDC42EP1	2.66392	1.76e-13	3.38e-12
ENSG00000111252	SH2B3	2.6622	9.06e-14	1.82e-12
ENSG00000159176	CSRP1	2.66102	5.84e-08	4.65e-07
ENSG00000196739	COL27A1	2.65988	1.86e-13	3.54e-12
ENSG00000011422	PLAUR	2.65985	5.51e-10	6.15e-09
ENSG00000196141	SPATS2L	2.6598	5.89e-19	2.33e-17
ENSG00000157111	TMEM171	2.65974	6.98e-12	1.06e-10
ENSG00000185340	GAS2L1	2.65949	3.72e-16	1.03e-14
ENSG00000175938	ORAI3	2.65899	4.56e-09	4.36e-08
ENSG00000117114	ADGRL2	2.65879	3.26e-08	2.72e-07
ENSG00000171608	PIK3CD	2.65408	6.29e-11	8.14e-10
ENSG00000271383	NBPF19	2.65405	0.00621325	0.0164872
ENSG00000105371	ICAM4	2.65156	5.27e-05	0.000232684
ENSG00000147113	DIPK2B	2.65106	0.00300185	0.00868121
ENSG00000120318	ARAP3	2.64963	5.33e-16	1.44e-14
ENSG00000140937	CDH11	2.64774	1.07e-14	2.45e-13
ENSG00000161653	NAGS	2.64471	6.91e-08	5.43e-07
ENSG00000173227	SYT12	2.64324	3.65e-07	2.52e-06
ENSG00000132688	NES	2.63823	1.18e-10	1.45e-09
ENSG00000196187	TMEM63A	2.63649	2.04e-12	3.36e-11
ENSG00000166592	RRAD	2.63631	1.12e-05	5.76e-05
ENSG00000162616	DNAJB4	2.63602	1.28e-44	3.86e-42
ENSG00000197324	LRP10	2.6329	8.65e-28	7.75e-26
ENSG00000162734	PEA15	2.63114	4.77e-28	4.38e-26
ENSG00000162542	TMCO4	2.62866	1.17e-56	6.92e-54
ENSG00000157601	MX1	2.62302	2.33e-06	1.37e-05
ENSG00000135723	FHOD1	2.62004	4.37e-63	3.55e-60
ENSG00000272031	ANKRD34A	2.62	1.91e-12	3.15e-11
ENSG00000137965	IFI44	2.61879	4.1e-06	2.3e-05
ENSG00000149257	SERPINH1	2.61868	6.95e-17	2.15e-15
ENSG00000174348	PODN	2.61293	8.46e-19	3.27e-17
ENSG00000165949	IFI27	2.61265	8.99e-06	4.7e-05
ENSG00000167600	CYP2S1	2.61218	6.33e-06	3.41e-05
ENSG00000121068	TBX2	2.60871	3.04e-12	4.9e-11
ENSG00000181333	HEPHL1	2.60804	7.51e-06	3.98e-05
ENSG00000105967	TFEC	2.60616	1.15e-05	5.9e-05
ENSG00000163520	FBLN2	2.60495	2.05e-09	2.09e-08
ENSG00000117984	CTSD	2.60468	1.35e-227	3.82e-223
ENSG00000265972	TXNIP	2.60369	3.26e-18	1.18e-16
ENSG00000149218	ENDOD1	2.60181	7.71e-102	2.74e-98
ENSG00000125733	TRIP10	2.60102	4.63e-06	2.57e-05
ENSG00000129250	KIF1C	2.59934	7.44e-36	1.29e-33
ENSG00000165757	JCAD	2.5947	2.64e-07	1.87e-06
ENSG00000175018	TEX36	2.59342	0.000322673	0.00119484
ENSG00000154451	GBP5	2.59089	9.85e-07	6.25e-06
ENSG00000175040	CHST2	2.58962	1.28e-08	1.14e-07
ENSG00000174600	CMKLR1	2.58864	4.7e-05	0.000210023
ENSG00000152822	GRM1	2.58641	1.04e-07	7.9e-07
ENSG00000102312	PORCN	2.58279	1.63e-23	1.06e-21
ENSG00000157570	TSPAN18	2.57857	2.39e-12	3.91e-11
ENSG00000185483	ROR1	2.57137	1.93e-13	3.67e-12
ENSG00000165424	ZCCHC24	2.56973	7.23e-29	7.31e-27
ENSG00000119922	IFIT2	2.56635	7.24e-08	5.66e-07
ENSG00000157873	TNFRSF14	2.56629	7.9e-08	6.13e-07
ENSG00000258713	C20orf141	2.56289	0.000756955	0.00255821
ENSG00000197142	ACSL5	2.56206	2.75e-10	3.22e-09
ENSG00000118503	TNFAIP3	2.562	3.37e-49	1.39e-46
ENSG00000164574	GALNT10	2.56192	2.98e-16	8.35e-15
ENSG00000136717	BIN1	2.56087	2.6e-19	1.07e-17
ENSG00000162627	SNX7	2.55995	0.000171705	0.000678249
ENSG00000182022	CHST15	2.5584	4.93e-07	3.31e-06
ENSG00000189052	CGB5	2.55727	0.00397695	0.0111278
ENSG00000013588	GPRC5A	2.55476	4.45e-09	4.27e-08
ENSG00000100344	PNPLA3	2.55413	2.06e-26	1.68e-24
ENSG00000205413	SAMD9	2.55279	5.87e-06	3.18e-05
ENSG00000076706	MCAM	2.55166	1.93e-12	3.18e-11
ENSG00000133321	PLAAT4	2.54966	2.72e-13	5.05e-12
ENSG00000116678	LEPR	2.54822	1.79e-14	3.99e-13
ENSG00000165181	SHOC1	2.54383	9.96e-05	0.000413782
ENSG00000145703	IQGAP2	2.54197	2.65e-07	1.88e-06
ENSG00000107968	MAP3K8	2.54025	1.26e-13	2.49e-12
ENSG00000107551	RASSF4	2.53685	2.8e-11	3.86e-10
ENSG00000127083	OMD	2.53546	5.8e-05	0.000253475
ENSG00000166033	HTRA1	2.53441	2.22e-08	1.9e-07
ENSG00000148737	TCF7L2	2.53336	2.98e-44	8.64e-42
ENSG00000143545	RAB13	2.5316	8.89e-16	2.34e-14
ENSG00000148848	ADAM12	2.52716	1.78e-11	2.54e-10
ENSG00000171502	COL24A1	2.52507	4.24e-09	4.09e-08
ENSG00000164733	CTSB	2.52428	4.77e-26	3.78e-24
ENSG00000070404	FSTL3	2.52378	1.31e-17	4.45e-16
ENSG00000121858	TNFSF10	2.52172	1.86e-06	1.11e-05
ENSG00000111087	GLI1	2.52101	2.15e-28	2.07e-26
ENSG00000181019	NQO1	2.51795	3.16e-20	1.45e-18
ENSG00000112769	LAMA4	2.51779	5.56e-07	3.7e-06
ENSG00000136630	HLX	2.51317	2.92e-10	3.4e-09
ENSG00000187268	FAM9C	2.51257	1e-05	5.2e-05
ENSG00000125848	FLRT3	2.5116	2.07e-11	2.93e-10
ENSG00000173193	PARP14	2.51079	8.73e-33	1.22e-30
ENSG00000173221	GLRX	2.50596	5.83e-14	1.2e-12
ENSG00000197043	ANXA6	2.5042	4.35e-28	4.03e-26
ENSG00000171867	PRNP	2.50092	4.75e-14	9.93e-13
ENSG00000118308	LRMP	2.49613	6.13e-05	0.000266047
ENSG00000214402	LCNL1	2.49548	0.00107968	0.00350303
ENSG00000141504	SAT2	2.49428	1.43e-10	1.74e-09
ENSG00000138678	GPAT3	2.49408	2.49e-15	6.18e-14
ENSG00000131015	ULBP2	2.49295	1.97e-14	4.38e-13
ENSG00000100490	CDKL1	2.48667	6.03e-16	1.63e-14
ENSG00000050344	NFE2L3	2.48366	2.85e-12	4.61e-11
ENSG00000152463	OLAH	2.48364	0.000882589	0.00293429
ENSG00000029559	IBSP	2.48101	0.000518911	0.00182628
ENSG00000170498	KISS1	2.48065	9.32e-05	0.000389588
ENSG00000026950	BTN3A1	2.48038	1.79e-12	2.96e-11
ENSG00000122877	EGR2	2.47874	1.45e-14	3.28e-13
ENSG00000041353	RAB27B	2.4787	3.69e-17	1.18e-15
ENSG00000169031	COL4A3	2.47734	3.98e-08	3.27e-07
ENSG00000104419	NDRG1	2.47713	1.69e-13	3.26e-12
ENSG00000120949	TNFRSF8	2.47117	3.48e-05	0.000160074
ENSG00000151917	BEND6	2.46762	3.62e-19	1.47e-17
ENSG00000121005	CRISPLD1	2.46586	4.52e-07	3.06e-06
ENSG00000186470	BTN3A2	2.46581	1.06e-08	9.61e-08
ENSG00000110628	SLC22A18	2.46047	2.58e-19	1.06e-17
ENSG00000197461	PDGFA	2.45923	4.57e-08	3.72e-07
ENSG00000124920	MYRF	2.45911	5.64e-06	3.07e-05
ENSG00000145012	LPP	2.45468	4.49e-09	4.3e-08
ENSG00000149305	HTR3B	2.45453	0.00142171	0.00447082
ENSG00000171408	PDE7B	2.45315	8.84e-05	0.000371368
ENSG00000259207	ITGB3	2.45178	6.22e-08	4.93e-07
ENSG00000169252	ADRB2	2.4509	7.21e-06	3.84e-05
ENSG00000051128	HOMER3	2.44873	1.76e-17	5.84e-16
ENSG00000182389	CACNB4	2.44871	9.32e-08	7.15e-07
ENSG00000116260	QSOX1	2.44811	2.01e-17	6.64e-16
ENSG00000185760	KCNQ5	2.44767	2.11e-05	0.000102518
ENSG00000145536	ADAMTS16	2.44577	7.53e-08	5.87e-07
ENSG00000134250	NOTCH2	2.44442	8.2e-28	7.37e-26
ENSG00000163739	CXCL1	2.44406	5.38e-07	3.59e-06
ENSG00000177707	NECTIN3	2.43901	3.24e-06	1.85e-05
ENSG00000012124	CD22	2.43829	0.00108902	0.00352959
ENSG00000156869	FRRS1	2.43804	3.05e-05	0.000142196
ENSG00000133818	RRAS2	2.43577	5.28e-14	1.09e-12
ENSG00000084636	COL16A1	2.43298	7.49e-12	1.13e-10
ENSG00000128335	APOL2	2.42954	7.4e-39	1.53e-36
ENSG00000092607	TBX15	2.42934	2.03e-11	2.88e-10
ENSG00000144645	OSBPL10	2.42853	5.76e-22	3.24e-20
ENSG00000081189	MEF2C	2.4258	0.000235666	0.000903881
ENSG00000028137	TNFRSF1B	2.42202	9.42e-06	4.91e-05
ENSG00000175906	ARL4D	2.42023	4.71e-40	1.03e-37
ENSG00000124570	SERPINB6	2.41932	5.26e-16	1.42e-14
ENSG00000133216	EPHB2	2.41902	2.79e-07	1.97e-06
ENSG00000140044	JDP2	2.41898	6.41e-10	7.08e-09
ENSG00000086991	NOX4	2.41736	0.000791609	0.00266266
ENSG00000170454	KRT75	2.41732	6.61e-06	3.55e-05
ENSG00000166106	ADAMTS15	2.41448	4.07e-10	4.63e-09
ENSG00000182326	C1S	2.41386	7.59e-13	1.34e-11
ENSG00000196562	SULF2	2.41185	2.68e-13	4.98e-12
ENSG00000013016	EHD3	2.41176	2.93e-09	2.89e-08
ENSG00000065308	TRAM2	2.40979	9.87e-15	2.27e-13
ENSG00000115232	ITGA4	2.40825	2.87e-10	3.34e-09
ENSG00000171992	SYNPO	2.40546	1e-06	6.34e-06
ENSG00000084093	REST	2.40178	1.25e-16	3.76e-15
ENSG00000125648	SLC25A23	2.40041	6.84e-06	3.66e-05
ENSG00000124875	CXCL6	2.39824	6.68e-05	0.000286823
ENSG00000079841	RIMS1	2.39712	9.29e-08	7.12e-07
ENSG00000126561	STAT5A	2.3965	8.28e-15	1.93e-13
ENSG00000103876	FAH	2.39501	7.41e-36	1.29e-33
ENSG00000173281	PPP1R3B	2.39474	1.41e-08	1.25e-07
ENSG00000175745	NR2F1	2.39389	1.41e-06	8.69e-06
ENSG00000165029	ABCA1	2.39269	8.53e-10	9.22e-09
ENSG00000185942	NKAIN3	2.39241	7.99e-06	4.22e-05
ENSG00000141506	PIK3R5	2.39123	0.00259553	0.00764426
ENSG00000222009	BTBD19	2.39027	6.1e-12	9.37e-11
ENSG00000169439	SDC2	2.38738	1.57e-10	1.9e-09
ENSG00000240184	PCDHGC3	2.38684	5.92e-35	9.89e-33
ENSG00000115107	STEAP3	2.38675	5.73e-10	6.39e-09
ENSG00000180875	GREM2	2.38597	1.59e-06	9.65e-06
ENSG00000037965	HOXC8	2.38592	0.00125976	0.00401578
ENSG00000142347	MYO1F	2.38365	0.00355692	0.0100877
ENSG00000035862	TIMP2	2.38337	1.16e-28	1.15e-26
ENSG00000182534	MXRA7	2.38136	7.62e-11	9.67e-10
ENSG00000205221	VIT	2.38117	3.09e-06	1.77e-05
ENSG00000188906	LRRK2	2.37972	2.34e-12	3.83e-11
ENSG00000176907	TCIM	2.37936	0.000217102	0.000838339
ENSG00000243811	APOBEC3D	2.37685	3.06e-09	3e-08
ENSG00000099337	KCNK6	2.37586	3.36e-07	2.33e-06
ENSG00000131019	ULBP3	2.37387	8.64e-06	4.53e-05
ENSG00000140379	BCL2A1	2.37364	0.00199896	0.00605357
ENSG00000188051	TMEM221	2.37351	0.00584728	0.0156315
ENSG00000177989	ODF3B	2.37234	5.06e-05	0.000224462
ENSG00000182197	EXT1	2.3715	1.09e-27	9.69e-26
ENSG00000164099	PRSS12	2.36669	0.000148648	0.000595956
ENSG00000134247	PTGFRN	2.36596	2.72e-32	3.68e-30
ENSG00000154511	DIPK1A	2.36489	7.2e-22	4e-20
ENSG00000198715	GLMP	2.36342	4.15e-21	2.07e-19
ENSG00000142552	RCN3	2.3603	1.97e-06	1.17e-05
ENSG00000154734	ADAMTS1	2.35986	2.55e-10	2.99e-09
ENSG00000163235	TGFA	2.35641	1.02e-09	1.08e-08
ENSG00000205542	TMSB4X	2.35546	3.07e-13	5.67e-12
ENSG00000056998	GYG2	2.35499	9.17e-08	7.04e-07
ENSG00000142798	HSPG2	2.35477	2.43e-58	1.53e-55
ENSG00000204539	CDSN	2.35354	1.67e-05	8.29e-05
ENSG00000175984	DENND2C	2.35312	3.09e-10	3.59e-09
ENSG00000060140	STYK1	2.35064	5.03e-05	0.000223466
ENSG00000115598	IL1RL2	2.34988	1.75e-05	8.63e-05
ENSG00000198758	EPS8L3	2.34678	0.00838004	0.0214747
ENSG00000214107	MAGEB1	2.34427	0.00566774	0.0152145
ENSG00000150782	IL18	2.34123	1.61e-05	8.05e-05
ENSG00000120937	NPPB	2.34122	0.000252657	0.000960616
ENSG00000104325	DECR1	2.34104	5.08e-20	2.26e-18
ENSG00000075643	MOCOS	2.33915	9.54e-07	6.07e-06
ENSG00000163394	CCKAR	2.33911	6.03e-05	0.000262437
ENSG00000187808	SOWAHD	2.33755	0.000168054	0.000665123
ENSG00000110203	FOLR3	2.33262	0.00120122	0.00385078
ENSG00000134070	IRAK2	2.33154	3.15e-07	2.2e-06
ENSG00000113916	BCL6	2.32921	2.66e-09	2.65e-08
ENSG00000139985	ADAM21	2.3275	1.6e-05	8e-05
ENSG00000167080	B4GALNT2	2.32559	0.00189561	0.00578002
ENSG00000165091	TMC1	2.32505	1.24e-06	7.7e-06
ENSG00000153814	JAZF1	2.32274	2.84e-15	7.02e-14
ENSG00000177363	LRRN4CL	2.31962	1.95e-16	5.63e-15
ENSG00000171812	COL8A2	2.31916	1.48e-12	2.49e-11
ENSG00000099937	SERPIND1	2.31802	0.000236722	0.000907686
ENSG00000152284	TCF7L1	2.31796	7.66e-10	8.35e-09
ENSG00000134245	WNT2B	2.31774	2.71e-11	3.74e-10
ENSG00000198363	ASPH	2.31545	1.48e-27	1.3e-25
ENSG00000130300	PLVAP	2.31391	0.00412228	0.011488
ENSG00000152952	PLOD2	2.31044	7.09e-43	1.94e-40
ENSG00000197496	SLC2A10	2.30852	2.81e-21	1.43e-19
ENSG00000010295	IFFO1	2.30555	9.35e-07	5.96e-06
ENSG00000268655	AC008687.4	2.30493	4.31e-05	0.000194172
ENSG00000196511	TPK1	2.30473	5.93e-12	9.12e-11
ENSG00000146648	EGFR	2.30409	1.15e-05	5.89e-05
ENSG00000057019	DCBLD2	2.30194	8.71e-39	1.79e-36
ENSG00000184922	FMNL1	2.3019	1.04e-18	3.97e-17
ENSG00000182162	P2RY8	2.30128	0.000253721	0.000964276
ENSG00000143537	ADAM15	2.29803	1.43e-30	1.65e-28
ENSG00000172403	SYNPO2	2.29685	4.62e-07	3.12e-06
ENSG00000180806	HOXC9	2.29301	6.53e-08	5.16e-07
ENSG00000138696	BMPR1B	2.29294	1.76e-12	2.91e-11
ENSG00000119938	PPP1R3C	2.29288	2.77e-16	7.8e-15
ENSG00000137936	BCAR3	2.29256	9.53e-09	8.69e-08
ENSG00000175946	KLHL38	2.29238	2.49e-05	0.000119003
ENSG00000205277	MUC12	2.29103	0.000658721	0.00226064
ENSG00000211445	GPX3	2.29057	3.63e-16	1.01e-14
ENSG00000103335	PIEZO1	2.29013	5.08e-15	1.22e-13
ENSG00000136732	GYPC	2.28787	1.53e-05	7.68e-05
ENSG00000132481	TRIM47	2.28649	4.84e-12	7.53e-11
ENSG00000118777	ABCG2	2.28588	5.47e-05	0.000240564
ENSG00000157617	C2CD2	2.28304	1.87e-10	2.23e-09
ENSG00000186047	DLEU7	2.28137	2.77e-05	0.000130561
ENSG00000165376	CLDN2	2.28017	0.000135627	0.000548786
ENSG00000224982	TMEM233	2.27996	0.000368836	0.00134699
ENSG00000196188	CTSE	2.27989	0.00152557	0.00476524
ENSG00000066248	NGEF	2.27811	1.39e-42	3.7e-40
ENSG00000130702	LAMA5	2.27753	1.64e-24	1.16e-22
ENSG00000123843	C4BPB	2.27699	0.000913297	0.00302611
ENSG00000205220	PSMB10	2.27623	1.38e-42	3.7e-40
ENSG00000039560	RAI14	2.27584	1.83e-11	2.6e-10
ENSG00000128602	SMO	2.27468	1.47e-29	1.53e-27
ENSG00000088756	ARHGAP28	2.27161	2.58e-09	2.58e-08
ENSG00000117600	PLPPR4	2.27116	0.00128301	0.00407903
ENSG00000143869	GDF7	2.2708	0.000193668	0.00075607
ENSG00000136689	IL1RN	2.26886	0.000266437	0.00100694
ENSG00000133392	MYH11	2.26693	4.81e-07	3.23e-06
ENSG00000198502	HLA-DRB5	2.26677	0.0012308	0.00393404
ENSG00000108797	CNTNAP1	2.26579	2.88e-12	4.66e-11
ENSG00000118407	FILIP1	2.26566	3.63e-05	0.000166188
ENSG00000100439	ABHD4	2.26537	2.59e-31	3.14e-29
ENSG00000170153	RNF150	2.26454	1.85e-06	1.11e-05
ENSG00000049860	HEXB	2.26375	3.49e-27	2.97e-25
ENSG00000176971	FIBIN	2.25823	8.8e-07	5.64e-06
ENSG00000155324	GRAMD2B	2.25818	1.07e-13	2.13e-12
ENSG00000183486	MX2	2.25657	0.000107574	0.000443936
ENSG00000135917	SLC19A3	2.25261	0.00480052	0.0131411
ENSG00000168481	LGI3	2.25112	3.97e-05	0.000180327
ENSG00000177706	FAM20C	2.25015	2.71e-09	2.7e-08
ENSG00000145794	MEGF10	2.24934	3.08e-12	4.94e-11
ENSG00000189171	S100A13	2.24818	1.61e-09	1.67e-08
ENSG00000163092	XIRP2	2.24729	6.66e-06	3.58e-05
ENSG00000138448	ITGAV	2.2406	4.96e-46	1.62e-43
ENSG00000169432	SCN9A	2.23891	0.000103552	0.000428399
ENSG00000110057	UNC93B1	2.23847	5.32e-11	6.96e-10
ENSG00000159263	SIM2	2.23834	2.43e-09	2.43e-08
ENSG00000122694	GLIPR2	2.23805	3.78e-13	6.88e-12
ENSG00000197948	FCHSD1	2.23749	8.8e-09	8.07e-08
ENSG00000180801	ARSJ	2.23641	1.68e-06	1.02e-05
ENSG00000172061	LRRC15	2.23608	3.11e-06	1.79e-05
ENSG00000144681	STAC	2.2358	1.38e-07	1.03e-06
ENSG00000181381	DDX60L	2.23547	1.79e-30	2.06e-28
ENSG00000152049	KCNE4	2.2334	4.64e-05	0.000207676
ENSG00000160801	PTH1R	2.23336	0.000261161	0.000989637
ENSG00000148426	PROSER2	2.23171	2.29e-08	1.95e-07
ENSG00000173262	SLC2A14	2.23046	0.00489008	0.013361
ENSG00000185742	C11orf87	2.23036	1.58e-06	9.59e-06
ENSG00000153902	LGI4	2.22875	0.000815601	0.00273333
ENSG00000165887	ANKRD2	2.22856	0.00337325	0.00963412
ENSG00000138642	HERC6	2.22841	1.07e-07	8.12e-07
ENSG00000170545	SMAGP	2.22528	1.41e-16	4.18e-15
ENSG00000136999	CCN3	2.22471	2.09e-07	1.51e-06
ENSG00000105419	MEIS3	2.22369	5.29e-06	2.9e-05
ENSG00000171621	SPSB1	2.2212	9.26e-10	9.94e-09
ENSG00000115602	IL1RL1	2.21912	0.000103131	0.000426966
ENSG00000102048	ASB9	2.21824	3.64e-05	0.000166596
ENSG00000205929	C21orf62	2.21805	0.0115765	0.0284496
ENSG00000113448	PDE4D	2.21765	2.35e-05	0.000112938
ENSG00000248713	C4orf54	2.21565	6.45e-05	0.000278072
ENSG00000166450	PRTG	2.21494	2.16e-06	1.28e-05
ENSG00000102038	SMARCA1	2.21477	9.43e-09	8.61e-08
ENSG00000077782	FGFR1	2.21379	8.3e-33	1.17e-30
ENSG00000163734	CXCL3	2.21305	1.65e-05	8.22e-05
ENSG00000150093	ITGB1	2.21185	1.31e-13	2.58e-12
ENSG00000105246	EBI3	2.20774	4.09e-06	2.3e-05
ENSG00000163810	TGM4	2.20584	1.52e-05	7.62e-05
ENSG00000173452	TMEM196	2.20577	0.00782063	0.0202034
ENSG00000108823	SGCA	2.20368	0.000185925	0.00072936
ENSG00000160255	ITGB2	2.20268	3.02e-05	0.000141077
ENSG00000142583	SLC2A5	2.20176	3.27e-05	0.000151305
ENSG00000196924	FLNA	2.20092	2.12e-21	1.1e-19
ENSG00000130066	SAT1	2.19974	2.39e-07	1.71e-06
ENSG00000173706	HEG1	2.19871	2.52e-33	3.71e-31
ENSG00000073712	FERMT2	2.19797	5.1e-15	1.22e-13
ENSG00000182240	BACE2	2.19766	0.000138485	0.000559313
ENSG00000104312	RIPK2	2.19749	5.12e-14	1.06e-12
ENSG00000124678	TCP11	2.19601	0.000108627	0.000448088
ENSG00000172780	RAB43	2.19551	1.36e-09	1.43e-08
ENSG00000166147	FBN1	2.1938	5.04e-10	5.66e-09
ENSG00000144824	PHLDB2	2.1937	8.8e-09	8.07e-08
ENSG00000146859	TMEM140	2.19314	3.05e-08	2.55e-07
ENSG00000174705	SH3PXD2B	2.19311	1.13e-30	1.32e-28
ENSG00000169777	TAS2R1	2.19042	0.0115099	0.0283129
ENSG00000093010	COMT	2.18745	1.54e-31	1.92e-29
ENSG00000179630	LACC1	2.18577	4.85e-12	7.55e-11
ENSG00000002834	LASP1	2.18548	2.43e-43	6.71e-41
ENSG00000155367	PPM1J	2.18293	2.48e-06	1.45e-05
ENSG00000168615	ADAM9	2.18232	2.07e-16	5.95e-15
ENSG00000171604	CXXC5	2.18201	7.59e-20	3.32e-18
ENSG00000142910	TINAGL1	2.18073	5.85e-09	5.5e-08
ENSG00000114480	GBE1	2.18023	4.49e-50	1.93e-47
ENSG00000214063	TSPAN4	2.17939	4.07e-11	5.45e-10
ENSG00000100342	APOL1	2.17757	8.58e-08	6.62e-07
ENSG00000152214	RIT2	2.17718	0.00775646	0.0200535
ENSG00000106080	FKBP14	2.17581	2.63e-19	1.08e-17
ENSG00000175602	CCDC85B	2.17524	4.62e-30	5.02e-28
ENSG00000104881	PPP1R13L	2.17086	4.55e-12	7.14e-11
ENSG00000213626	LBH	2.1669	9.34e-08	7.16e-07
ENSG00000145681	HAPLN1	2.16624	0.000818943	0.00274355
ENSG00000188112	C6orf132	2.16225	3.19e-07	2.22e-06
ENSG00000077585	GPR137B	2.16054	2.4e-15	5.98e-14
ENSG00000182168	UNC5C	2.15987	6.1e-09	5.72e-08
ENSG00000125538	IL1B	2.15963	0.000175964	0.000693915
ENSG00000049540	ELN	2.15818	1.31e-06	8.09e-06
ENSG00000178764	ZHX2	2.15742	2.01e-33	3e-31
ENSG00000271601	LIX1L	2.15741	1.48e-12	2.5e-11
ENSG00000154188	ANGPT1	2.15623	0.000141864	0.000571255
ENSG00000171227	TMEM37	2.15565	4.25e-05	0.000192056
ENSG00000152977	ZIC1	2.15471	1.88e-05	9.21e-05
ENSG00000159399	HK2	2.15416	6.93e-11	8.88e-10
ENSG00000187554	TLR5	2.15388	6.56e-06	3.53e-05
ENSG00000137691	CFAP300	2.15023	7.63e-05	0.000325257
ENSG00000211448	DIO2	2.14852	1.73e-06	1.04e-05
ENSG00000132470	ITGB4	2.14824	0.000164505	0.000653168
ENSG00000105991	HOXA1	2.14697	9.46e-20	4.08e-18
ENSG00000125730	C3	2.14661	8.51e-05	0.00035869
ENSG00000221963	APOL6	2.14438	2.39e-06	1.4e-05
ENSG00000158710	TAGLN2	2.14437	2.84e-05	0.000133794
ENSG00000146205	ANO7	2.14199	8.64e-14	1.74e-12
ENSG00000104432	IL7	2.13877	3.32e-10	3.83e-09
ENSG00000165072	MAMDC2	2.13777	4.68e-07	3.16e-06
ENSG00000138685	FGF2	2.13637	3.77e-13	6.88e-12
ENSG00000186591	UBE2H	2.1339	4.67e-50	1.98e-47
ENSG00000183688	RFLNB	2.13279	2.69e-25	2.02e-23
ENSG00000243955	GSTA1	2.13143	0.000953081	0.00314254
ENSG00000162746	FCRLB	2.12814	1.57e-06	9.54e-06
ENSG00000162878	PKDCC	2.12351	6.33e-08	5.01e-07
ENSG00000239713	APOBEC3G	2.12308	6.11e-13	1.09e-11
ENSG00000130962	PRRG1	2.12296	1.05e-08	9.49e-08
ENSG00000250423	KIAA1210	2.1224	0.003699	0.0104365
ENSG00000150961	SEC24D	2.12213	3.58e-50	1.56e-47
ENSG00000205362	MT1A	2.12091	0.00433901	0.0120143
ENSG00000050730	TNIP3	2.12049	0.000174966	0.000690267
ENSG00000204252	HLA-DOA	2.12022	0.00044268	0.00158569
ENSG00000142961	MOB3C	2.11791	6.11e-31	7.23e-29
ENSG00000183722	LHFPL6	2.11602	8.3e-26	6.39e-24
ENSG00000065054	SLC9A3R2	2.11596	5.58e-15	1.33e-13
ENSG00000110887	DAO	2.11414	0.00415879	0.0115717
ENSG00000182179	UBA7	2.11322	2.97e-08	2.48e-07
ENSG00000167617	CDC42EP5	2.1121	0.0032691	0.00937721
ENSG00000157093	LYZL4	2.11144	0.00335218	0.00958357
ENSG00000177694	NAALADL2	2.11082	3.22e-19	1.31e-17
ENSG00000205683	DPF3	2.11031	1.63e-05	8.12e-05
ENSG00000143167	GPA33	2.10902	0.000306069	0.00113915
ENSG00000166710	B2M	2.10642	3.24e-12	5.19e-11
ENSG00000112559	MDFI	2.10596	6.4e-07	4.22e-06
ENSG00000180884	ZNF792	2.10546	1.67e-07	1.23e-06
ENSG00000014914	MTMR11	2.10517	2.76e-14	6e-13
ENSG00000018625	ATP1A2	2.10127	5.29e-05	0.000233437
ENSG00000091622	PITPNM3	2.10118	2.26e-08	1.93e-07
ENSG00000117280	RAB29	2.09752	2.25e-33	3.33e-31
ENSG00000147065	MSN	2.09685	2.56e-06	1.49e-05
ENSG00000184557	SOCS3	2.09565	2.28e-29	2.35e-27
ENSG00000100065	CARD10	2.09126	4.46e-14	9.35e-13
ENSG00000240065	PSMB9	2.09007	1.57e-08	1.37e-07
ENSG00000130429	ARPC1B	2.08994	8.57e-11	1.08e-09
ENSG00000107738	VSIR	2.08344	1.13e-14	2.59e-13
ENSG00000128294	TPST2	2.0833	1.14e-10	1.4e-09
ENSG00000113231	PDE8B	2.08231	2.81e-05	0.000132539
ENSG00000174804	FZD4	2.08219	6.36e-18	2.23e-16
ENSG00000169047	IRS1	2.08193	1e-40	2.38e-38
ENSG00000166780	BMERB1	2.08173	6.48e-08	5.12e-07
ENSG00000168890	TMEM150A	2.08151	2.27e-28	2.18e-26
ENSG00000189233	NUGGC	2.08149	0.00771637	0.0199612
ENSG00000198829	SUCNR1	2.08107	4.66e-05	0.000208699
ENSG00000198807	PAX9	2.07902	1.33e-08	1.18e-07
ENSG00000101977	MCF2	2.07536	0.0020542	0.00620167
ENSG00000126790	L3HYPDH	2.07485	2.76e-32	3.71e-30
ENSG00000136160	EDNRB	2.07408	1.41e-06	8.68e-06
ENSG00000120896	SORBS3	2.07308	2.5e-34	3.99e-32
ENSG00000106688	SLC1A1	2.07264	4.17e-06	2.33e-05
ENSG00000139211	AMIGO2	2.07061	0.000168103	0.000665224
ENSG00000184845	DRD1	2.07044	0.000145394	0.000584479
ENSG00000143028	SYPL2	2.06863	3.89e-05	0.000176908
ENSG00000006756	ARSD	2.06781	5.36e-27	4.53e-25
ENSG00000129038	LOXL1	2.06668	1.45e-09	1.51e-08
ENSG00000106829	TLE4	2.06498	1.82e-20	8.51e-19
ENSG00000145242	EPHA5	2.06447	1.72e-06	1.04e-05
ENSG00000155792	DEPTOR	2.06409	1.55e-09	1.61e-08
ENSG00000100003	SEC14L2	2.06065	1.61e-13	3.13e-12
ENSG00000127955	GNAI1	2.06064	0.000123779	0.00050567
ENSG00000170190	SLC16A5	2.05907	1.95e-09	2e-08
ENSG00000049192	ADAMTS6	2.05798	2.82e-07	1.99e-06
ENSG00000148484	RSU1	2.05764	9.07e-16	2.38e-14
ENSG00000001036	FUCA2	2.05614	2.25e-19	9.35e-18
ENSG00000167705	RILP	2.05568	1.04e-10	1.29e-09
ENSG00000188290	HES4	2.05509	1.7e-07	1.24e-06
ENSG00000052850	ALX4	2.05208	1.01e-16	3.07e-15
ENSG00000092068	SLC7A8	2.05031	3.89e-07	2.66e-06
ENSG00000107165	TYRP1	2.04738	0.00230749	0.00687575
ENSG00000164300	SERINC5	2.04501	6.47e-07	4.26e-06
ENSG00000169508	GPR183	2.04334	0.0153255	0.0362275
ENSG00000034510	TMSB10	2.04124	1.7e-28	1.66e-26
ENSG00000163121	NEURL3	2.04047	7.12e-06	3.8e-05
ENSG00000164116	GUCY1A1	2.03951	0.000463499	0.00165214
ENSG00000241839	PLEKHO2	2.0395	1.26e-113	5.11e-110
ENSG00000132692	BCAN	2.03942	0.000301366	0.00112385
ENSG00000103152	MPG	2.03931	5.21e-11	6.82e-10
ENSG00000138207	RBP4	2.03477	4.92e-06	2.72e-05
ENSG00000006282	SPATA20	2.0327	2.42e-29	2.48e-27
ENSG00000121769	FABP3	2.02928	2.02e-06	1.2e-05
ENSG00000188060	RAB42	2.02785	6.72e-07	4.41e-06
ENSG00000196460	RFX8	2.02751	0.000406704	0.00147167
ENSG00000169085	VXN	2.02717	0.0042757	0.0118598
ENSG00000065970	FOXJ2	2.02663	2.12e-11	2.99e-10
ENSG00000130529	TRPM4	2.02543	1.18e-35	2.01e-33
ENSG00000137975	CLCA2	2.02518	0.000524931	0.00184564
ENSG00000173535	TNFRSF10C	2.02232	0.000541951	0.00189929
ENSG00000101986	ABCD1	2.02087	3.33e-23	2.12e-21
ENSG00000159217	IGF2BP1	2.02069	6.09e-05	0.000264777
ENSG00000142698	C1orf94	2.02026	0.000431534	0.00155006
ENSG00000066056	TIE1	2.02004	0.000582361	0.00202799
ENSG00000198075	SULT1C4	2.01672	0.000447971	0.00160363
ENSG00000162426	SLC45A1	2.01632	4.81e-06	2.66e-05
ENSG00000130487	KLHDC7B	2.01619	0.000379634	0.00138327
ENSG00000147010	SH3KBP1	2.01549	1.08e-05	5.57e-05
ENSG00000221878	PSG7	2.0134	0.0194101	0.0443372
ENSG00000110876	SELPLG	2.01291	5.52e-11	7.19e-10
ENSG00000077063	CTTNBP2	2.01062	0.000670331	0.00229577
ENSG00000020633	RUNX3	2.00847	1.26e-06	7.85e-06
ENSG00000164484	TMEM200A	2.00777	0.000209806	0.000813483
ENSG00000184735	DDX53	2.00668	0.00276782	0.00808213
ENSG00000072041	SLC6A15	2.00636	1.64e-06	9.96e-06
ENSG00000124588	NQO2	2.00288	9.09e-37	1.69e-34
ENSG00000056558	TRAF1	2.00199	4.43e-07	3e-06
ENSG00000111341	MGP	2.00176	1.12e-07	8.45e-07
ENSG00000239282	CASTOR1	2.00155	3.9e-06	2.2e-05
ENSG00000101608	MYL12A	1.99948	8.03e-16	2.12e-14
ENSG00000154134	ROBO3	1.99762	1.46e-06	8.96e-06
ENSG00000150628	SPATA4	1.99741	2.96e-06	1.7e-05
ENSG00000069011	PITX1	1.99565	6.9e-06	3.69e-05
ENSG00000151414	NEK7	1.99405	6.33e-16	1.7e-14
ENSG00000183831	ANKRD45	1.99367	0.000184793	0.000725389
ENSG00000105854	PON2	1.99025	3.23e-15	7.92e-14
ENSG00000135842	NIBAN1	1.98925	3.02e-05	0.000141216
ENSG00000174307	PHLDA3	1.98854	4.11e-12	6.5e-11
ENSG00000154646	TMPRSS15	1.98848	0.000952041	0.0031402
ENSG00000156466	GDF6	1.98834	0.00188406	0.0057491
ENSG00000174123	TLR10	1.98766	0.0101263	0.0253015
ENSG00000101076	HNF4A	1.98677	0.00246721	0.00730191
ENSG00000157168	NRG1	1.98634	2.21e-05	0.000106897
ENSG00000059377	TBXAS1	1.98516	1.49e-06	9.12e-06
ENSG00000149968	MMP3	1.98408	7.78e-05	0.000331128
ENSG00000166340	TPP1	1.98371	6e-76	1.14e-72
ENSG00000171055	FEZ2	1.98237	7.54e-18	2.63e-16
ENSG00000138134	STAMBPL1	1.98202	0.000239413	0.000916642
ENSG00000153294	ADGRF4	1.98087	7.83e-09	7.23e-08
ENSG00000218336	TENM3	1.98011	0.000184024	0.000722689
ENSG00000109113	RAB34	1.98008	2.14e-10	2.53e-09
ENSG00000148704	VAX1	1.97919	0.000244742	0.000934851
ENSG00000164308	ERAP2	1.97649	4.95e-07	3.32e-06
ENSG00000177119	ANO6	1.9743	9.13e-17	2.79e-15
ENSG00000067057	PFKP	1.97424	3.18e-09	3.11e-08
ENSG00000138829	FBN2	1.97361	0.000115399	0.000473478
ENSG00000117298	ECE1	1.97346	1.57e-22	9.36e-21
ENSG00000136514	RTP4	1.97282	1.81e-06	1.09e-05
ENSG00000205730	ITPRIPL2	1.97057	1.5e-05	7.52e-05
ENSG00000204516	MICB	1.96945	1.38e-05	6.99e-05
ENSG00000101871	MID1	1.96941	7.56e-08	5.89e-07
ENSG00000182255	KCNA4	1.96792	0.000731395	0.00248246
ENSG00000101017	CD40	1.9657	2.04e-05	9.93e-05
ENSG00000148655	LRMDA	1.96488	1.62e-13	3.14e-12
ENSG00000112208	BAG2	1.96393	1.5e-16	4.41e-15
ENSG00000151012	SLC7A11	1.96389	5.97e-20	2.63e-18
ENSG00000109743	BST1	1.96347	6.18e-06	3.34e-05
ENSG00000243749	TMEM35B	1.96321	8.28e-06	4.36e-05
ENSG00000173578	XCR1	1.96269	0.0128362	0.0310697
ENSG00000168297	PXK	1.95967	2.78e-18	1.02e-16
ENSG00000137124	ALDH1B1	1.95897	2.89e-11	3.97e-10
ENSG00000122025	FLT3	1.9586	0.000906028	0.00300412
ENSG00000149451	ADAM33	1.95673	1.43e-05	7.21e-05
ENSG00000100292	HMOX1	1.95611	2.55e-05	0.000121562
ENSG00000166352	C11orf74	1.95554	2.64e-48	1.04e-45
ENSG00000163815	CLEC3B	1.95512	0.00173804	0.00534372
ENSG00000231925	TAPBP	1.9551	2.37e-41	5.95e-39
ENSG00000153113	CAST	1.95381	6.13e-70	8.71e-67
ENSG00000179546	HTR1D	1.95302	5e-05	0.000222368
ENSG00000171132	PRKCE	1.95241	7.18e-21	3.49e-19
ENSG00000158747	NBL1	1.95116	8.3e-10	8.99e-09
ENSG00000154678	PDE1C	1.94988	7.35e-06	3.91e-05
ENSG00000065989	PDE4A	1.94969	1.27e-17	4.32e-16
ENSG00000101938	CHRDL1	1.94965	0.000324451	0.00120049
ENSG00000049239	H6PD	1.94909	2.39e-13	4.48e-12
ENSG00000164111	ANXA5	1.94792	1.36e-39	2.9e-37
ENSG00000165495	PKNOX2	1.94637	2.92e-07	2.05e-06
ENSG00000140931	CMTM3	1.94622	1.14e-09	1.21e-08
ENSG00000243364	EFNA4	1.9449	4.11e-13	7.47e-12
ENSG00000137960	GIPC2	1.94424	0.000297374	0.00111086
ENSG00000082482	KCNK2	1.94334	0.000114691	0.000470848
ENSG00000120068	HOXB8	1.94317	0.000699802	0.00238635
ENSG00000113070	HBEGF	1.94288	4.62e-09	4.41e-08
ENSG00000132669	RIN2	1.94278	7.35e-12	1.11e-10
ENSG00000124479	NDP	1.94014	0.000239478	0.000916642
ENSG00000141448	GATA6	1.93656	5.08e-05	0.000225297
ENSG00000177374	HIC1	1.93552	1.37e-06	8.41e-06
ENSG00000135960	EDAR	1.93418	0.0132307	0.0319021
ENSG00000148344	PTGES	1.93156	0.000138068	0.000557946
ENSG00000140092	FBLN5	1.93103	6.03e-05	0.000262437
ENSG00000182704	TSKU	1.93006	1.15e-55	6.16e-53
ENSG00000241399	CD302	1.92957	2.38e-08	2.01e-07
ENSG00000254827	SLC22A18AS	1.92922	3.67e-05	0.000168153
ENSG00000161714	PLCD3	1.92767	9.15e-27	7.64e-25
ENSG00000100311	PDGFB	1.92626	0.000352737	0.00129386
ENSG00000162976	SLC66A3	1.92448	1.34e-18	5.06e-17
ENSG00000204257	HLA-DMA	1.92426	1.93e-15	4.88e-14
ENSG00000021355	SERPINB1	1.92405	2.08e-14	4.6e-13
ENSG00000198680	TUSC1	1.92166	6.66e-08	5.25e-07
ENSG00000139793	MBNL2	1.92088	5.48e-07	3.65e-06
ENSG00000158246	TENT5B	1.91912	1.72e-13	3.32e-12
ENSG00000168961	LGALS9	1.9177	4.01e-16	1.11e-14
ENSG00000173442	EHBP1L1	1.91765	6.11e-20	2.68e-18
ENSG00000112964	GHR	1.91606	0.000636392	0.00219355
ENSG00000139174	PRICKLE1	1.91606	5.07e-17	1.6e-15
ENSG00000081051	AFP	1.91528	0.000516618	0.0018197
ENSG00000155011	DKK2	1.91426	9.97e-05	0.000413893
ENSG00000168334	XIRP1	1.91385	8.65e-06	4.54e-05
ENSG00000170439	METTL7B	1.91377	3.66e-07	2.52e-06
ENSG00000175899	A2M	1.91254	0.000378038	0.00137794
ENSG00000141338	ABCA8	1.91137	0.000282439	0.00106107
ENSG00000253304	TMEM200B	1.90739	1.52e-05	7.6e-05
ENSG00000197448	GSTK1	1.90692	9.03e-16	2.37e-14
ENSG00000168394	TAP1	1.90478	1.69e-06	1.02e-05
ENSG00000173482	PTPRM	1.90126	3.69e-12	5.86e-11
ENSG00000213719	CLIC1	1.9006	1.28e-14	2.9e-13
ENSG00000020181	ADGRA2	1.90021	1.51e-05	7.58e-05
ENSG00000162433	AK4	1.89933	1.4e-06	8.63e-06
ENSG00000135916	ITM2C	1.89879	1.68e-12	2.81e-11
ENSG00000107438	PDLIM1	1.89875	2.9e-15	7.16e-14
ENSG00000125844	RRBP1	1.89774	4.96e-20	2.22e-18
ENSG00000173530	TNFRSF10D	1.89657	3.79e-07	2.6e-06
ENSG00000134333	LDHA	1.89646	1.8e-29	1.87e-27
ENSG00000139178	C1RL	1.89636	1.3e-16	3.89e-15
ENSG00000137628	DDX60	1.89601	6.67e-06	3.58e-05
ENSG00000196664	TLR7	1.89502	0.000114527	0.00047031
ENSG00000135740	SLC9A5	1.89189	6.37e-10	7.04e-09
ENSG00000080561	MID2	1.89055	3.36e-05	0.000155172
ENSG00000078269	SYNJ2	1.89037	2.09e-07	1.51e-06
ENSG00000072110	ACTN1	1.88867	2.28e-11	3.19e-10
ENSG00000136830	NIBAN2	1.88629	1.9e-22	1.13e-20
ENSG00000064601	CTSA	1.88546	4.43e-28	4.09e-26
ENSG00000196730	DAPK1	1.88467	0.000185658	0.000728501
ENSG00000137440	FGFBP1	1.88274	0.0017052	0.00525527
ENSG00000145349	CAMK2D	1.88198	7.89e-08	6.13e-07
ENSG00000134198	TSPAN2	1.88067	0.000493503	0.00174856
ENSG00000139926	FRMD6	1.87982	1.74e-09	1.79e-08
ENSG00000072195	SPEG	1.87736	1.42e-14	3.2e-13
ENSG00000163132	MSX1	1.87249	3.87e-05	0.000176264
ENSG00000075420	FNDC3B	1.8708	1.94e-09	1.99e-08
ENSG00000104833	TUBB4A	1.87076	4.53e-06	2.52e-05
ENSG00000073711	PPP2R3A	1.86999	4.27e-10	4.84e-09
ENSG00000008394	MGST1	1.86947	2.82e-10	3.29e-09
ENSG00000152137	HSPB8	1.86942	5.54e-08	4.43e-07
ENSG00000146112	PPP1R18	1.86874	1.57e-14	3.53e-13
ENSG00000254087	LYN	1.8674	0.000133144	0.000539815
ENSG00000102452	NALCN	1.86725	1.43e-18	5.36e-17
ENSG00000072422	RHOBTB1	1.86662	4.62e-07	3.12e-06
ENSG00000106049	HIBADH	1.8665	1.5e-12	2.52e-11
ENSG00000038427	VCAN	1.86586	0.000530559	0.00186335
ENSG00000082074	FYB1	1.86512	0.000561085	0.00195966
ENSG00000250644	AC068580.4	1.86482	0.00132971	0.00421088
ENSG00000105755	ETHE1	1.86293	1.84e-16	5.32e-15
ENSG00000146592	CREB5	1.86254	5.37e-08	4.31e-07
ENSG00000168994	PXDC1	1.86218	8.17e-14	1.66e-12
ENSG00000122711	SPINK4	1.86094	0.00203807	0.00615662
ENSG00000092531	SNAP23	1.86068	1.45e-16	4.28e-15
ENSG00000116815	CD58	1.86023	9.97e-24	6.65e-22
ENSG00000175471	MCTP1	1.85939	0.000207766	0.000806123
ENSG00000165801	ARHGEF40	1.85664	2.82e-13	5.22e-12
ENSG00000145476	CYP4V2	1.85546	1.17e-07	8.86e-07
ENSG00000204267	TAP2	1.85508	4.52e-15	1.09e-13
ENSG00000157350	ST3GAL2	1.85386	8.54e-29	8.61e-27
ENSG00000118200	CAMSAP2	1.85357	1.27e-08	1.13e-07
ENSG00000169992	NLGN2	1.85356	1.2e-08	1.08e-07
ENSG00000081923	ATP8B1	1.85301	4.5e-06	2.51e-05
ENSG00000104689	TNFRSF10A	1.85286	4.67e-07	3.15e-06
ENSG00000197696	NMB	1.8526	1.31e-16	3.9e-15
ENSG00000072818	ACAP1	1.85232	8.72e-05	0.000366792
ENSG00000127743	IL17B	1.85222	0.000475279	0.00169094
ENSG00000197702	PARVA	1.85138	4.11e-34	6.42e-32
ENSG00000204381	LAYN	1.85031	1.48e-06	9.09e-06
ENSG00000170017	ALCAM	1.84949	0.000155495	0.000620777
ENSG00000129214	SHBG	1.84792	1.76e-05	8.71e-05
ENSG00000244242	IFITM10	1.84639	2.08e-05	0.000101043
ENSG00000124104	SNX21	1.84613	3.04e-18	1.11e-16
ENSG00000082512	TRAF5	1.84607	6.97e-06	3.73e-05
ENSG00000176988	FMR1NB	1.84529	7.38e-06	3.92e-05
ENSG00000176014	TUBB6	1.843	6.27e-09	5.88e-08
ENSG00000221968	FADS3	1.84269	8.4e-16	2.21e-14
ENSG00000137076	TLN1	1.8422	2.59e-23	1.65e-21
ENSG00000050405	LIMA1	1.84204	1.92e-30	2.19e-28
ENSG00000099957	P2RX6	1.84194	1.5e-08	1.32e-07
ENSG00000172031	EPHX4	1.83988	2.68e-16	7.57e-15
ENSG00000165410	CFL2	1.83908	1.72e-15	4.38e-14
ENSG00000184451	CCR10	1.83904	8.42e-09	7.73e-08
ENSG00000177697	CD151	1.83502	3.22e-25	2.4e-23
ENSG00000144230	GPR17	1.83343	0.0108733	0.0269264
ENSG00000064886	CHI3L2	1.83255	0.00189978	0.00578996
ENSG00000138639	ARHGAP24	1.83124	3.13e-09	3.07e-08
ENSG00000123560	PLP1	1.8305	0.00337498	0.00963714
ENSG00000105829	BET1	1.82964	3.64e-22	2.1e-20
ENSG00000109625	CPZ	1.82933	0.00108403	0.00351594
ENSG00000100299	ARSA	1.82882	6.05e-16	1.63e-14
ENSG00000116717	GADD45A	1.82631	1.87e-17	6.18e-16
ENSG00000121281	ADCY7	1.82607	5.27e-05	0.000232769
ENSG00000138755	CXCL9	1.82504	0.00325962	0.009354
ENSG00000179168	GGN	1.82359	4.39e-05	0.000197497
ENSG00000151474	FRMD4A	1.82093	1e-22	6.11e-21
ENSG00000127329	PTPRB	1.81952	6.89e-08	5.41e-07
ENSG00000188483	IER5L	1.81904	1.43e-16	4.22e-15
ENSG00000159231	CBR3	1.819	9.67e-15	2.23e-13
ENSG00000124143	ARHGAP40	1.81809	0.000192797	0.00075298
ENSG00000143382	ADAMTSL4	1.81666	2.02e-05	9.84e-05
ENSG00000144959	NCEH1	1.81506	4.38e-08	3.57e-07
ENSG00000102935	ZNF423	1.81429	0.000384234	0.00139766
ENSG00000011105	TSPAN9	1.81409	3.13e-11	4.27e-10
ENSG00000011638	TMEM159	1.81309	8.63e-11	1.08e-09
ENSG00000133466	C1QTNF6	1.81079	1.05e-05	5.44e-05
ENSG00000177096	PHETA2	1.81049	9.81e-05	0.000408453
ENSG00000164440	TXLNB	1.81028	2.69e-06	1.56e-05
ENSG00000124116	WFDC3	1.80857	5.43e-05	0.000238863
ENSG00000108448	TRIM16L	1.80811	5.81e-08	4.63e-07
ENSG00000108679	LGALS3BP	1.80773	4.2e-12	6.62e-11
ENSG00000064012	CASP8	1.8077	2.48e-06	1.45e-05
ENSG00000167460	TPM4	1.80396	2.64e-11	3.65e-10
ENSG00000136859	ANGPTL2	1.8036	2.28e-13	4.29e-12
ENSG00000168939	SPRY3	1.80351	1.26e-09	1.32e-08
ENSG00000041982	TNC	1.80321	0.000154362	0.000616602
ENSG00000137561	TTPA	1.80195	0.000635482	0.00219068
ENSG00000151150	ANK3	1.80169	2.78e-06	1.61e-05
ENSG00000188313	PLSCR1	1.79944	1.57e-08	1.38e-07
ENSG00000144355	DLX1	1.79913	1.41e-10	1.71e-09
ENSG00000091262	ABCC6	1.79712	1.39e-05	7e-05
ENSG00000172752	COL6A5	1.79348	0.00886516	0.0225369
ENSG00000141696	P3H4	1.79167	9.22e-17	2.81e-15
ENSG00000213654	GPSM3	1.78903	1.99e-15	5.01e-14
ENSG00000163171	CDC42EP3	1.78899	4.42e-18	1.58e-16
ENSG00000146054	TRIM7	1.78767	3.18e-09	3.11e-08
ENSG00000143641	GALNT2	1.78594	6.11e-12	9.37e-11
ENSG00000128595	CALU	1.78533	1.55e-20	7.33e-19
ENSG00000143473	KCNH1	1.7829	0.000152993	0.00061208
ENSG00000005238	FAM214B	1.78266	4.08e-14	8.63e-13
ENSG00000103222	ABCC1	1.78175	1.44e-16	4.24e-15
ENSG00000181481	RNF135	1.78144	1.94e-05	9.48e-05
ENSG00000077713	SLC25A43	1.78086	6.37e-05	0.000275145
ENSG00000128016	ZFP36	1.77855	1.5e-13	2.91e-12
ENSG00000140459	CYP11A1	1.77633	0.00721772	0.0188169
ENSG00000221926	TRIM16	1.77456	2.39e-18	8.78e-17
ENSG00000132915	PDE6A	1.77451	0.000598288	0.00207836
ENSG00000119408	NEK6	1.77336	1.14e-10	1.4e-09
ENSG00000242498	ARPIN	1.77141	2.02e-09	2.06e-08
ENSG00000175183	CSRP2	1.77093	0.000497732	0.001762
ENSG00000106031	HOXA13	1.77075	3.96e-05	0.000179806
ENSG00000118971	CCND2	1.77006	1.73e-05	8.58e-05
ENSG00000026751	SLAMF7	1.76986	0.0158588	0.0372679
ENSG00000123130	ACOT9	1.76969	1.04e-22	6.28e-21
ENSG00000103966	EHD4	1.76827	1.3e-08	1.16e-07
ENSG00000122863	CHST3	1.76707	3.72e-13	6.8e-12
ENSG00000156587	UBE2L6	1.76696	3.08e-07	2.15e-06
ENSG00000003400	CASP10	1.76566	0.000362793	0.00132748
ENSG00000165959	CLMN	1.76404	3.51e-05	0.000161414
ENSG00000173626	TRAPPC3L	1.76383	0.000329314	0.00121673
ENSG00000144655	CSRNP1	1.76067	4.28e-11	5.72e-10
ENSG00000030419	IKZF2	1.76054	7.49e-07	4.87e-06
ENSG00000134109	EDEM1	1.75973	1.79e-21	9.48e-20
ENSG00000105894	PTN	1.75926	8.83e-06	4.62e-05
ENSG00000176170	SPHK1	1.7588	3.04e-05	0.000141985
ENSG00000169760	NLGN1	1.75552	0.000840619	0.00280971
ENSG00000102871	TRADD	1.75278	2.06e-24	1.43e-22
ENSG00000184937	WT1	1.75156	0.00302144	0.00873294
ENSG00000117385	P3H1	1.75147	1.28e-17	4.34e-16
ENSG00000259511	UBE2Q2L	1.75112	0.0134197	0.0322976
ENSG00000181722	ZBTB20	1.7494	1.01e-05	5.2e-05
ENSG00000165912	PACSIN3	1.74832	1.54e-07	1.14e-06
ENSG00000151322	NPAS3	1.7474	1.24e-06	7.7e-06
ENSG00000100934	SEC23A	1.74687	1.44e-06	8.84e-06
ENSG00000101311	FERMT1	1.74545	1.56e-14	3.52e-13
ENSG00000111885	MAN1A1	1.74229	7.69e-08	5.98e-07
ENSG00000118898	PPL	1.74143	0.000144549	0.000581245
ENSG00000122642	FKBP9	1.74052	2.79e-27	2.39e-25
ENSG00000131788	PIAS3	1.74037	9.89e-27	8.22e-25
ENSG00000108622	ICAM2	1.74026	4.46e-10	5.05e-09
ENSG00000136147	PHF11	1.73885	2.08e-26	1.69e-24
ENSG00000186377	CYP4X1	1.73467	0.000687178	0.00234809
ENSG00000214688	C10orf105	1.73451	0.015884	0.0373211
ENSG00000119986	AVPI1	1.73391	8.12e-07	5.24e-06
ENSG00000112320	SOBP	1.73274	5.75e-07	3.82e-06
ENSG00000113396	SLC27A6	1.73233	0.00792553	0.0204446
ENSG00000273136	NBPF26	1.73191	8.12e-10	8.82e-09
ENSG00000185339	TCN2	1.72986	5.9e-22	3.3e-20
ENSG00000115295	CLIP4	1.72653	9.16e-06	4.78e-05
ENSG00000075618	FSCN1	1.72489	1.97e-21	1.03e-19
ENSG00000149972	CNTN5	1.72372	0.00059309	0.00206231
ENSG00000243649	CFB	1.72307	4.89e-05	0.00021806
ENSG00000147041	SYTL5	1.72221	4.14e-05	0.000187403
ENSG00000108602	ALDH3A1	1.72218	5.26e-05	0.00023248
ENSG00000185532	PRKG1	1.72092	0.000992706	0.00325355
ENSG00000108828	VAT1	1.71901	5.51e-17	1.73e-15
ENSG00000153250	RBMS1	1.71737	4.09e-66	4.47e-63
ENSG00000160789	LMNA	1.71642	7.58e-19	2.94e-17
ENSG00000153714	LURAP1L	1.71561	2.26e-21	1.17e-19
ENSG00000186350	RXRA	1.71539	3.61e-14	7.68e-13
ENSG00000169756	LIMS1	1.7152	3.43e-31	4.09e-29
ENSG00000198203	SULT1C2	1.71269	0.00101236	0.0033088
ENSG00000167077	MEI1	1.71179	0.00152397	0.00476131
ENSG00000122729	ACO1	1.71175	7e-08	5.49e-07
ENSG00000205213	LGR4	1.71026	8.48e-10	9.16e-09
ENSG00000049245	VAMP3	1.70958	4.54e-14	9.52e-13
ENSG00000169641	LUZP1	1.70847	6.3e-33	9.09e-31
ENSG00000261371	PECAM1	1.70804	6.29e-05	0.000272562
ENSG00000116663	FBXO6	1.70682	2.56e-08	2.16e-07
ENSG00000124721	DNAH8	1.70654	0.00060587	0.00209955
ENSG00000157303	SUSD3	1.70532	0.00187211	0.00571696
ENSG00000100100	PIK3IP1	1.70463	4.04e-07	2.76e-06
ENSG00000137486	ARRB1	1.70439	1.83e-21	9.67e-20
ENSG00000072840	EVC	1.70434	2.7e-08	2.27e-07
ENSG00000248144	ADH1C	1.7041	0.00139069	0.0043859
ENSG00000111077	TNS2	1.70358	2.02e-13	3.83e-12
ENSG00000130589	HELZ2	1.70242	1.9e-06	1.13e-05
ENSG00000071282	LMCD1	1.70127	1.98e-11	2.8e-10
ENSG00000172340	SUCLG2	1.70112	3.71e-13	6.79e-12
ENSG00000117394	SLC2A1	1.69903	4.98e-14	1.04e-12
ENSG00000007866	TEAD3	1.69884	1.76e-11	2.51e-10
ENSG00000143891	GALM	1.69851	6.7e-06	3.6e-05
ENSG00000161243	FBXO27	1.69847	0.000347278	0.0012768
ENSG00000161011	SQSTM1	1.69819	4.77e-29	4.86e-27
ENSG00000112893	MAN2A1	1.69798	2.53e-34	4.02e-32
ENSG00000167772	ANGPTL4	1.69706	9.59e-10	1.03e-08
ENSG00000106397	PLOD3	1.69626	1.02e-12	1.76e-11
ENSG00000226742	HSBP1L1	1.69596	1.14e-28	1.13e-26
ENSG00000175352	NRIP3	1.69506	1.37e-08	1.22e-07
ENSG00000172183	ISG20	1.69348	0.000600917	0.00208596
ENSG00000030582	GRN	1.69341	1.19e-21	6.43e-20
ENSG00000076067	RBMS2	1.69083	1.12e-23	7.45e-22
ENSG00000109814	UGDH	1.68974	6.39e-11	8.26e-10
ENSG00000049323	LTBP1	1.68958	1.31e-06	8.12e-06
ENSG00000035403	VCL	1.68874	2.69e-11	3.71e-10
ENSG00000100243	CYB5R3	1.68769	3.57e-20	1.63e-18
ENSG00000158639	PAGE5	1.68538	0.0221328	0.0495719
ENSG00000102174	PHEX	1.68255	6.78e-32	8.75e-30
ENSG00000008441	NFIX	1.68167	8.43e-51	3.8e-48
ENSG00000116791	CRYZ	1.67937	9.01e-11	1.13e-09
ENSG00000072786	STK10	1.67675	5.43e-08	4.35e-07
ENSG00000175573	C11orf68	1.67636	2.38e-25	1.8e-23
ENSG00000173917	HOXB2	1.67581	0.000140503	0.000566498
ENSG00000175106	TVP23C	1.67545	4.53e-07	3.06e-06
ENSG00000107201	DDX58	1.67243	1.32e-07	9.92e-07
ENSG00000184185	KCNJ12	1.66943	4.24e-05	0.000191618
ENSG00000089159	PXN	1.66766	2.87e-15	7.1e-14
ENSG00000172830	SSH3	1.66397	1.4e-07	1.04e-06
ENSG00000170955	CAVIN3	1.6606	0.00869011	0.0221435
ENSG00000197385	ZNF860	1.66047	0.00179406	0.00549988
ENSG00000103174	NAGPA	1.66031	4.45e-25	3.28e-23
ENSG00000237515	SHISA9	1.66027	0.000990858	0.00324937
ENSG00000150760	DOCK1	1.66018	3.04e-21	1.54e-19
ENSG00000123104	ITPR2	1.65856	1.3e-05	6.62e-05
ENSG00000175550	DRAP1	1.65723	1.16e-12	1.98e-11
ENSG00000144746	ARL6IP5	1.65695	1.37e-39	2.9e-37
ENSG00000100644	HIF1A	1.65625	1.24e-08	1.11e-07
ENSG00000243244	STON1	1.65597	6.06e-13	1.08e-11
ENSG00000198788	MUC2	1.65585	0.00200418	0.00606744
ENSG00000186340	THBS2	1.65512	0.00281406	0.00819861
ENSG00000168374	ARF4	1.6548	5.05e-11	6.64e-10
ENSG00000167895	TMC8	1.65457	0.000504468	0.00178185
ENSG00000153064	BANK1	1.65398	2.2e-05	0.000106391
ENSG00000172716	SLFN11	1.65257	6.19e-09	5.8e-08
ENSG00000108375	RNF43	1.65227	0.000207314	0.000804479
ENSG00000143344	RGL1	1.65167	1.7e-12	2.83e-11
ENSG00000145685	LHFPL2	1.64853	2.24e-08	1.91e-07
ENSG00000124882	EREG	1.64849	0.000464091	0.00165404
ENSG00000100979	PLTP	1.64748	3.84e-05	0.000175056
ENSG00000198515	CNGA1	1.64723	0.00177414	0.0054447
ENSG00000124613	ZNF391	1.64706	3.62e-06	2.06e-05
ENSG00000124107	SLPI	1.647	0.000197008	0.000767526
ENSG00000168672	LRATD2	1.64679	5.19e-05	0.000229412
ENSG00000160472	TMEM190	1.64654	0.0030647	0.00884178
ENSG00000157514	TSC22D3	1.64624	3.38e-07	2.34e-06
ENSG00000234745	HLA-B	1.64573	2.14e-07	1.55e-06
ENSG00000177426	TGIF1	1.64499	2.11e-08	1.81e-07
ENSG00000165186	PTCHD1	1.64306	1.18e-07	8.89e-07
ENSG00000147573	TRIM55	1.64239	5.83e-05	0.000254758
ENSG00000147485	PXDNL	1.64174	0.000299876	0.00111918
ENSG00000149260	CAPN5	1.64107	8.78e-10	9.46e-09
ENSG00000151876	FBXO4	1.63989	1.95e-14	4.33e-13
ENSG00000100427	MLC1	1.63941	0.00524014	0.0142022
ENSG00000163898	LIPH	1.63932	0.00017199	0.000679186
ENSG00000120594	PLXDC2	1.63893	5.2e-07	3.48e-06
ENSG00000137491	SLCO2B1	1.63816	0.001267	0.00403569
ENSG00000120051	CFAP58	1.6366	7.52e-07	4.89e-06
ENSG00000105889	STEAP1B	1.63544	1.89e-08	1.63e-07
ENSG00000120659	TNFSF11	1.63446	0.00389619	0.0109234
ENSG00000134602	STK26	1.63376	0.00011519	0.000472757
ENSG00000172986	GXYLT2	1.63277	7.21e-17	2.23e-15
ENSG00000152894	PTPRK	1.62991	2.58e-07	1.83e-06
ENSG00000066322	ELOVL1	1.6271	1.43e-11	2.07e-10
ENSG00000184898	RBM43	1.62571	2.73e-16	7.69e-15
ENSG00000133687	TMTC1	1.62551	7.48e-06	3.97e-05
ENSG00000144802	NFKBIZ	1.62377	4.69e-08	3.8e-07
ENSG00000130304	SLC27A1	1.62368	1.21e-05	6.16e-05
ENSG00000152778	IFIT5	1.62363	7.38e-15	1.72e-13
ENSG00000112210	RAB23	1.61965	1.55e-11	2.22e-10
ENSG00000170854	RIOX2	1.61737	0.000738284	0.00250375
ENSG00000081277	PKP1	1.61734	0.000190202	0.000744106
ENSG00000166664	CHRFAM7A	1.61695	0.000796531	0.00267763
ENSG00000178685	PARP10	1.6163	1.02e-08	9.29e-08
ENSG00000158458	NRG2	1.61375	0.000698707	0.00238347
ENSG00000184497	TMEM255B	1.61335	0.00127428	0.0040557
ENSG00000079739	PGM1	1.61213	1.9e-07	1.38e-06
ENSG00000071205	ARHGAP10	1.61208	8.66e-34	1.32e-31
ENSG00000165475	CRYL1	1.6118	0.000127479	0.000519367
ENSG00000005073	HOXA11	1.61168	0.000589649	0.00205085
ENSG00000099365	STX1B	1.61093	9.62e-07	6.11e-06
ENSG00000184378	ACTRT3	1.61053	4.33e-09	4.17e-08
ENSG00000198573	SPANXC	1.6098	0.0198884	0.0452333
ENSG00000105122	RASAL3	1.60907	0.00287536	0.00835921
ENSG00000101096	NFATC2	1.60694	5.91e-05	0.000257661
ENSG00000189067	LITAF	1.60674	4.99e-13	8.97e-12
ENSG00000172458	IL17D	1.60336	1.47e-05	7.37e-05
ENSG00000137502	RAB30	1.60158	1.2e-12	2.05e-11
ENSG00000126088	UROD	1.60097	1.88e-21	9.89e-20
ENSG00000204264	PSMB8	1.60018	2.98e-05	0.000139332
ENSG00000115170	ACVR1	1.60011	5.43e-17	1.71e-15
ENSG00000103187	COTL1	1.59954	8.87e-05	0.000372696
ENSG00000133116	KL	1.5988	0.000576023	0.00200763
ENSG00000181830	SLC35C1	1.59817	1.47e-15	3.77e-14
ENSG00000102575	ACP5	1.59733	4.18e-05	0.000188725
ENSG00000204086	RPA4	1.59375	0.00930481	0.0235032
ENSG00000077522	ACTN2	1.59252	0.00172863	0.00531767
ENSG00000184005	ST6GALNAC3	1.5913	4.75e-06	2.63e-05
ENSG00000119138	KLF9	1.59112	1.11e-09	1.18e-08
ENSG00000091592	NLRP1	1.58978	7.88e-13	1.38e-11
ENSG00000070961	ATP2B1	1.58797	4.57e-12	7.17e-11
ENSG00000138193	PLCE1	1.58732	4.28e-13	7.74e-12
ENSG00000163683	SMIM14	1.58601	1.38e-20	6.56e-19
ENSG00000127533	F2RL3	1.58597	0.00115094	0.00370925
ENSG00000251493	FOXD1	1.58479	2.54e-21	1.3e-19
ENSG00000068323	TFE3	1.58441	1.99e-19	8.28e-18
ENSG00000120149	MSX2	1.58391	0.0151832	0.0359455
ENSG00000158714	SLAMF8	1.58352	0.00014275	0.00057458
ENSG00000140416	TPM1	1.58198	7.1e-11	9.07e-10
ENSG00000126522	ASL	1.57964	6.07e-11	7.87e-10
ENSG00000166825	ANPEP	1.579	0.000132697	0.000538081
ENSG00000147459	DOCK5	1.57682	0.000223615	0.000861614
ENSG00000213977	TAX1BP3	1.57577	7.81e-11	9.9e-10
ENSG00000135631	RAB11FIP5	1.57431	4.83e-08	3.91e-07
ENSG00000140853	NLRC5	1.57344	3.95e-06	2.23e-05
ENSG00000163638	ADAMTS9	1.57169	9.17e-08	7.04e-07
ENSG00000271303	SRXN1	1.57157	1.9e-05	9.31e-05
ENSG00000167996	FTH1	1.57144	8.3e-20	3.61e-18
ENSG00000257594	GALNT4	1.57	2.29e-05	0.000110012
ENSG00000054392	HHAT	1.56923	1.32e-08	1.17e-07
ENSG00000141524	TMC6	1.56877	1.55e-05	7.76e-05
ENSG00000145390	USP53	1.5685	0.000324818	0.00120169
ENSG00000123364	HOXC13	1.56799	0.000824457	0.00276008
ENSG00000139974	SLC38A6	1.56649	1.93e-55	9.98e-53
ENSG00000189077	TMEM120A	1.56533	4.8e-12	7.49e-11
ENSG00000253276	CCDC71L	1.56165	5.04e-09	4.78e-08
ENSG00000142279	WTIP	1.56146	1.3e-07	9.73e-07
ENSG00000112531	QKI	1.55913	3.46e-16	9.62e-15
ENSG00000168938	PPIC	1.55895	5.24e-72	7.84e-69
ENSG00000206384	COL6A6	1.55842	0.00117817	0.00378755
ENSG00000154930	ACSS1	1.55675	0.000380442	0.0013851
ENSG00000110841	PPFIBP1	1.55556	5.46e-06	2.98e-05
ENSG00000059122	FLYWCH1	1.55444	4.59e-14	9.6e-13
ENSG00000161929	SCIMP	1.55381	0.01793	0.041453
ENSG00000136158	SPRY2	1.55295	6.15e-05	0.000266841
ENSG00000115221	ITGB6	1.55277	0.00208955	0.00629836
ENSG00000152601	MBNL1	1.55253	1.03e-15	2.68e-14
ENSG00000101236	RNF24	1.55194	8.56e-06	4.5e-05
ENSG00000058085	LAMC2	1.55174	0.000304785	0.00113511
ENSG00000146250	PRSS35	1.55163	0.00124186	0.00396405
ENSG00000005893	LAMP2	1.55137	3.83e-11	5.16e-10
ENSG00000182132	KCNIP1	1.55105	0.00154361	0.00481579
ENSG00000070540	WIPI1	1.55076	3.59e-05	0.000164795
ENSG00000115935	WIPF1	1.55034	2.64e-08	2.22e-07
ENSG00000091436	MAP3K20	1.55027	1.13e-13	2.25e-12
ENSG00000161798	AQP5	1.5476	0.000222689	0.000858164
ENSG00000184988	TMEM106A	1.54659	6.69e-07	4.4e-06
ENSG00000237172	B3GNT9	1.54618	1.6e-14	3.6e-13
ENSG00000124225	PMEPA1	1.54575	1.64e-05	8.18e-05
ENSG00000186806	VSIG10L	1.5457	0.00718488	0.0187468
ENSG00000077943	ITGA8	1.5448	0.00602755	0.0160514
ENSG00000148803	FUOM	1.54479	0.000867357	0.00288922
ENSG00000174136	RGMB	1.54453	0.000290996	0.00108976
ENSG00000184210	DGAT2L6	1.5442	0.00714249	0.0186482
ENSG00000171346	KRT15	1.54302	0.000682329	0.00233293
ENSG00000186787	SPIN2B	1.54292	0.00282245	0.008218
ENSG00000163297	ANTXR2	1.54201	7.35e-08	5.74e-07
ENSG00000142700	DMRTA2	1.54141	2.45e-08	2.07e-07
ENSG00000152465	NMT2	1.53828	4.6e-07	3.11e-06
ENSG00000143162	CREG1	1.53808	9.78e-17	2.97e-15
ENSG00000123595	RAB9A	1.53761	2.36e-10	2.79e-09
ENSG00000100106	TRIOBP	1.53704	1.4e-08	1.24e-07
ENSG00000174021	GNG5	1.53659	3.28e-14	7.03e-13
ENSG00000177992	SPATA31E1	1.53605	0.0164244	0.0383876
ENSG00000146938	NLGN4X	1.53584	5.21e-08	4.19e-07
ENSG00000154856	APCDD1	1.53512	4.09e-06	2.3e-05
ENSG00000021762	OSBPL5	1.53503	3.57e-05	0.000164042
ENSG00000163694	RBM47	1.53439	0.00117213	0.00377215
ENSG00000168056	LTBP3	1.53367	6.86e-07	4.5e-06
ENSG00000158525	CPA5	1.53015	0.00200868	0.00607881
ENSG00000284292	AC004922.1	1.52928	0.00910193	0.0230563
ENSG00000108771	DHX58	1.52869	0.000153057	0.000612251
ENSG00000260027	HOXB7	1.52836	0.000416929	0.00150292
ENSG00000130208	APOC1	1.52787	0.000415581	0.00149863
ENSG00000105810	CDK6	1.52768	1.88e-09	1.93e-08
ENSG00000110090	CPT1A	1.52756	5.53e-21	2.73e-19
ENSG00000187091	PLCD1	1.52708	5.43e-09	5.12e-08
ENSG00000065357	DGKA	1.52578	1.15e-13	2.27e-12
ENSG00000169245	CXCL10	1.52516	0.00122073	0.00390662
ENSG00000135114	OASL	1.52507	0.00196521	0.00596152
ENSG00000197879	MYO1C	1.52423	5.31e-09	5.03e-08
ENSG00000198842	DUSP27	1.52372	0.0018845	0.00574984
ENSG00000148634	HERC4	1.52333	2.2e-09	2.22e-08
ENSG00000168016	TRANK1	1.52322	2.39e-06	1.4e-05
ENSG00000181634	TNFSF15	1.5228	0.00117774	0.00378659
ENSG00000158019	BABAM2	1.52253	5.04e-30	5.46e-28
ENSG00000140285	FGF7	1.5209	0.00104368	0.00339982
ENSG00000196743	GM2A	1.52084	8.92e-21	4.32e-19
ENSG00000115963	RND3	1.51884	4.24e-05	0.000191265
ENSG00000197165	SULT1A2	1.51801	0.00211861	0.00637513
ENSG00000167107	ACSF2	1.51775	5.08e-06	2.8e-05
ENSG00000091073	DTX2	1.51651	1.47e-13	2.87e-12
ENSG00000126562	WNK4	1.51609	0.000820772	0.00274903
ENSG00000250722	SELENOP	1.51581	0.00290847	0.00843905
ENSG00000148154	UGCG	1.51551	8.28e-07	5.34e-06
ENSG00000103642	LACTB	1.51521	6.16e-07	4.07e-06
ENSG00000260001	TGFBR3L	1.51502	0.000200702	0.000781167
ENSG00000162493	PDPN	1.51474	9.96e-07	6.31e-06
ENSG00000145526	CDH18	1.51385	2.01e-08	1.73e-07
ENSG00000111664	GNB3	1.51377	3.13e-09	3.07e-08
ENSG00000165476	REEP3	1.51192	1.9e-13	3.62e-12
ENSG00000075142	SRI	1.5104	3.32e-08	2.76e-07
ENSG00000167333	TRIM68	1.51014	0.00150278	0.00470338
ENSG00000155760	FZD7	1.50978	2.96e-09	2.91e-08
ENSG00000111058	ACSS3	1.50861	0.00119828	0.00384378
ENSG00000110330	BIRC2	1.50656	1.43e-16	4.22e-15
ENSG00000144730	IL17RD	1.50652	0.000429431	0.00154349
ENSG00000117151	CTBS	1.5061	8.21e-22	4.52e-20
ENSG00000139508	SLC46A3	1.50571	8.97e-10	9.64e-09
ENSG00000124102	PI3	1.50516	0.00571881	0.0153274
ENSG00000136327	NKX2-8	1.50483	0.000244761	0.000934851
ENSG00000110651	CD81	1.50477	8.17e-26	6.3e-24
ENSG00000138379	MSTN	1.50475	0.00397119	0.0111139
ENSG00000099822	HCN2	1.5044	3.62e-09	3.52e-08
ENSG00000183580	FBXL7	1.50408	0.00236115	0.00701944
ENSG00000164713	BRI3	1.50292	2.55e-25	1.92e-23
ENSG00000179222	MAGED1	1.5029	2.19e-15	5.47e-14
ENSG00000183873	SCN5A	1.5026	8.75e-08	6.74e-07
ENSG00000057252	SOAT1	1.50245	3.1e-11	4.23e-10
ENSG00000182263	FIGN	1.50109	0.00254091	0.00749581
ENSG00000145391	SETD7	1.50072	0.000109505	0.000451316
ENSG00000140464	PML	1.49987	5.44e-14	1.12e-12
ENSG00000108950	FAM20A	1.49979	0.0021772	0.00653296
ENSG00000166444	DENND2B	1.49824	3.48e-64	3.09e-61
ENSG00000143248	RGS5	1.49756	0.00162049	0.00502636
ENSG00000166073	GPR176	1.49751	5.91e-08	4.7e-07
ENSG00000061273	HDAC7	1.49733	2.64e-21	1.35e-19
ENSG00000166333	ILK	1.4973	1.4e-15	3.6e-14
ENSG00000088280	ASAP3	1.49579	5.52e-33	7.99e-31
ENSG00000115415	STAT1	1.49574	1.74e-06	1.04e-05
ENSG00000112033	PPARD	1.49327	4.04e-18	1.45e-16
ENSG00000071246	VASH1	1.49175	2.47e-05	0.000118233
ENSG00000174808	BTC	1.49174	0.000302259	0.00112674
ENSG00000134864	GGACT	1.49119	7.76e-07	5.03e-06
ENSG00000120093	HOXB3	1.49102	0.000323278	0.00119677
ENSG00000120690	ELF1	1.49101	1.57e-19	6.61e-18
ENSG00000151883	PARP8	1.4879	0.00203779	0.00615662
ENSG00000146285	SCML4	1.4873	0.0112996	0.027846
ENSG00000106436	MYL10	1.48693	0.0186906	0.0429422
ENSG00000124067	SLC12A4	1.48633	6.26e-06	3.38e-05
ENSG00000178726	THBD	1.48537	2.96e-05	0.000138532
ENSG00000122188	LAX1	1.48297	0.00915884	0.023184
ENSG00000099860	GADD45B	1.48282	4.97e-11	6.56e-10
ENSG00000198856	OSTC	1.48185	6e-19	2.37e-17
ENSG00000183421	RIPK4	1.48153	8.94e-07	5.73e-06
ENSG00000174059	CD34	1.4814	0.00147463	0.00462291
ENSG00000026652	AGPAT4	1.48065	2.92e-06	1.68e-05
ENSG00000134830	C5AR2	1.47974	0.00572801	0.0153473
ENSG00000163081	CCDC140	1.47923	0.0183078	0.0422061
ENSG00000077150	NFKB2	1.47762	8.53e-11	1.07e-09
ENSG00000114738	MAPKAPK3	1.47732	1.37e-11	1.99e-10
ENSG00000117115	PADI2	1.47707	0.00118302	0.00380098
ENSG00000143226	FCGR2A	1.47675	0.0205693	0.0465357
ENSG00000146005	PSD2	1.47579	1.43e-07	1.06e-06
ENSG00000164830	OXR1	1.47562	8.44e-11	1.06e-09
ENSG00000077274	CAPN6	1.47528	0.000163365	0.000649097
ENSG00000121851	POLR3GL	1.47358	9.14e-08	7.02e-07
ENSG00000162804	SNED1	1.47279	8.99e-05	0.000377289
ENSG00000257315	ZBED6	1.47237	1.87e-08	1.62e-07
ENSG00000100985	MMP9	1.47197	0.00245101	0.00725848
ENSG00000165030	NFIL3	1.47107	1.31e-10	1.6e-09
ENSG00000164951	PDP1	1.4709	9.98e-59	6.44e-56
ENSG00000110719	TCIRG1	1.47087	7.81e-13	1.37e-11
ENSG00000103855	CD276	1.46943	3.64e-07	2.51e-06
ENSG00000251201	TMED7-TICAM2	1.46875	9.01e-05	0.00037763
ENSG00000073734	ABCB11	1.4681	0.00235773	0.00701148
ENSG00000133135	RNF128	1.46759	0.0183916	0.0423511
ENSG00000117148	ACTL8	1.46646	0.00374176	0.0105425
ENSG00000138821	SLC39A8	1.46487	1.07e-10	1.32e-09
ENSG00000102024	PLS3	1.46456	3.53e-06	2.01e-05
ENSG00000169504	CLIC4	1.46403	2.89e-20	1.33e-18
ENSG00000196074	SYCP2	1.4628	2.61e-08	2.2e-07
ENSG00000111981	ULBP1	1.46224	7.66e-12	1.16e-10
ENSG00000013583	HEBP1	1.46189	2.26e-07	1.63e-06
ENSG00000112306	RPS12	1.46183	1.04e-40	2.41e-38
ENSG00000100417	PMM1	1.46107	1.19e-09	1.26e-08
ENSG00000150281	CTF1	1.46048	0.0048258	0.0132014
ENSG00000113552	GNPDA1	1.46014	1.4e-15	3.6e-14
ENSG00000117266	CDK18	1.45967	1.08e-06	6.8e-06
ENSG00000197965	MPZL1	1.458	3.46e-11	4.69e-10
[truncated: 2,944 more rows]

## Sheet: signifGenes_NNEvsNE
	gene_id	gene_name	gene_biotype	baseMean	log2FoldChange	lfcSE	pvalue	padj
1	ENSG00000205809	KLRC2	protein_coding	16.798	9.30966	3.1463	1.17e-07	8.8e-07
2	ENSG00000187498	COL4A1	protein_coding	8131.78	7.56592	1.99192	7.5e-18	2.62e-16
3	ENSG00000151418	ATP6V1G3	protein_coding	19.6588	7.55353	1.36522	1.16e-16	3.49e-15
4	ENSG00000137809	ITGA11	protein_coding	3986.39	7.48665	0.968712	1.84e-30	2.11e-28
5	ENSG00000167601	AXL	protein_coding	6250.66	7.32704	1.54125	8.55e-19	3.3e-17
6	ENSG00000176692	FOXC2	protein_coding	391.958	7.31272	1.16007	4.26e-19	1.72e-17
7	ENSG00000179097	HTR1F	protein_coding	17.059	7.19831	1.4573	4.13e-13	7.49e-12
8	ENSG00000205835	GMNC	protein_coding	6.64017	7.08467	3.52901	0.00108595	0.00352059
9	ENSG00000162692	VCAM1	protein_coding	892.661	6.86447	1.20141	1.99e-17	6.58e-16
10	ENSG00000108821	COL1A1	protein_coding	115508	6.8633	0.618816	6.58e-42	1.7e-39
11	ENSG00000144810	COL8A1	protein_coding	8833.93	6.81364	2.52305	5.87e-15	1.39e-13
12	ENSG00000183853	KIRREL1	protein_coding	4556.42	6.81009	2.23028	8.77e-13	1.53e-11
13	ENSG00000166741	NNMT	protein_coding	974.422	6.73922	0.844001	1.43e-24	1.01e-22
14	ENSG00000122786	CALD1	protein_coding	9729.75	6.72659	1.27413	1.11e-19	4.77e-18
15	ENSG00000152661	GJA1	protein_coding	4084.42	6.65988	1.51061	3.76e-13	6.86e-12
16	ENSG00000134871	COL4A2	protein_coding	11080.5	6.648	2.59289	1.13e-13	2.24e-12
17	ENSG00000000971	CFH	protein_coding	840.654	6.63826	1.16986	4.32e-18	1.55e-16
18	ENSG00000139278	GLIPR1	protein_coding	1807.89	6.59457	0.824246	4.28e-25	3.16e-23
19	ENSG00000106366	SERPINE1	protein_coding	4086.75	6.55377	0.853027	1.82e-24	1.27e-22
20	ENSG00000130635	COL5A1	protein_coding	12463	6.49304	0.690648	3.77e-31	4.48e-29
21	ENSG00000163453	IGFBP7	protein_coding	3081.96	6.47057	0.888057	1.35e-24	9.62e-23
22	ENSG00000111799	COL12A1	protein_coding	3389.99	6.46241	0.823443	2.79e-26	2.24e-24
23	ENSG00000204520	MICA	protein_coding	946.13	6.42884	0.711334	1.21e-29	1.28e-27
24	ENSG00000087303	NID2	protein_coding	3341.44	6.40452	0.468785	8.66e-53	4.1e-50
25	ENSG00000113083	LOX	protein_coding	5044.99	6.37559	0.50344	6.97e-47	2.54e-44
26	ENSG00000174099	MSRB3	protein_coding	1602.74	6.36796	0.528684	2.07e-44	6.13e-42
27	ENSG00000128510	CPA4	protein_coding	2479.23	6.34788	1.15169	1.25e-17	4.27e-16
28	ENSG00000188643	S100A16	protein_coding	1971.66	6.32308	1.8655	2.54e-14	5.55e-13
29	ENSG00000087245	MMP2	protein_coding	5105.09	6.30473	0.699745	2.06e-30	2.33e-28
30	ENSG00000134668	SPOCD1	protein_coding	884.212	6.30353	0.716633	2.34e-27	2.02e-25
31	ENSG00000067066	SP100	protein_coding	1391.42	6.28459	1.35729	7.84e-16	2.08e-14
32	ENSG00000120708	TGFBI	protein_coding	14622.2	6.28312	1.1635	4.61e-16	1.26e-14
33	ENSG00000185885	IFITM1	protein_coding	1289.62	6.27977	1.23831	1.99e-14	4.41e-13
34	ENSG00000100097	LGALS1	protein_coding	12750	6.25753	0.811328	1.38e-24	9.75e-23
35	ENSG00000196196	HRCT1	protein_coding	23.8035	6.2433	0.790746	5.57e-18	1.98e-16
36	ENSG00000164509	IL31RA	protein_coding	78.2577	6.23926	0.904593	2.19e-16	6.27e-15
37	ENSG00000102359	SRPX2	protein_coding	837.028	6.22439	0.751062	9.53e-25	6.87e-23
38	ENSG00000123096	SSPN	protein_coding	414.89	6.20729	0.744946	1.02e-25	7.78e-24
39	ENSG00000142623	PADI1	protein_coding	62.2232	6.19811	0.774679	8.88e-20	3.85e-18
40	ENSG00000164176	EDIL3	protein_coding	5346.52	6.18495	0.863537	7e-24	4.73e-22
41	ENSG00000113722	CDX1	protein_coding	8.81096	6.16419	1.44607	3.64e-10	4.18e-09
42	ENSG00000176678	FOXL1	protein_coding	149.697	6.13901	0.994535	1.3e-16	3.87e-15
43	ENSG00000172164	SNTB1	protein_coding	352.805	6.1245	1.27384	6.93e-15	1.63e-13
44	ENSG00000163359	COL6A3	protein_coding	29002	6.10051	1.01613	9.69e-17	2.94e-15
45	ENSG00000178776	C5orf46	protein_coding	57.2456	6.09444	0.697319	2.82e-21	1.44e-19
46	ENSG00000196954	CASP4	protein_coding	1421.95	6.09188	1.1827	5.94e-17	1.85e-15
47	ENSG00000158825	CDA	protein_coding	117.404	6.08918	1.21599	2.64e-13	4.91e-12
48	ENSG00000196083	IL1RAP	protein_coding	439.363	6.06022	1.0919	3.09e-17	9.93e-16
49	ENSG00000181104	F2R	protein_coding	829.959	6.06022	1.17367	2.44e-17	7.95e-16
50	ENSG00000137693	YAP1	protein_coding	2840.43	6.05083	0.781035	4.04e-23	2.55e-21
51	ENSG00000117226	GBP3	protein_coding	566.262	6.05009	1.5635	1.2e-13	2.37e-12
52	ENSG00000156535	CD109	protein_coding	3322.74	6.04442	1.30983	1.73e-16	5.05e-15
53	ENSG00000113721	PDGFRB	protein_coding	2825.02	6.01928	0.784429	1.48e-23	9.71e-22
54	ENSG00000137959	IFI44L	protein_coding	2799.4	6.01884	1.22487	3.17e-14	6.81e-13
55	ENSG00000188501	LCTL	protein_coding	73.4157	6.0117	0.472769	2.53e-38	5.07e-36
56	ENSG00000123500	COL10A1	protein_coding	42.5656	6.00728	0.477197	3.51e-40	7.79e-38
57	ENSG00000196932	TMEM26	protein_coding	14.6374	5.99887	0.953466	1.06e-13	2.12e-12
58	ENSG00000197646	PDCD1LG2	protein_coding	182.328	5.98352	0.709521	2.88e-22	1.68e-20
59	ENSG00000149948	HMGA2	protein_coding	384.005	5.91896	1.58716	3.9e-12	6.18e-11
60	ENSG00000182931	WFDC10B	protein_coding	7.40886	5.90113	1.44116	2.14e-07	1.55e-06
61	ENSG00000161638	ITGA5	protein_coding	14163.7	5.89917	0.641675	2.76e-28	2.6e-26
62	ENSG00000145107	TM4SF19	protein_coding	12.9724	5.88252	0.87847	6.99e-16	1.86e-14
63	ENSG00000157613	CREB3L1	protein_coding	2844.9	5.87826	0.402285	2.44e-56	1.41e-53
64	ENSG00000151617	EDNRA	protein_coding	223.331	5.86588	1.46793	2.38e-12	3.9e-11
65	ENSG00000124813	RUNX2	protein_coding	908.584	5.86341	0.618812	1.97e-30	2.24e-28
66	ENSG00000138311	ZNF365	protein_coding	167.611	5.86331	0.870351	2.28e-18	8.39e-17
67	ENSG00000182492	BGN	protein_coding	10380.1	5.86125	0.406041	5.53e-55	2.76e-52
68	ENSG00000112343	TRIM38	protein_coding	942.987	5.86112	0.770999	5.18e-23	3.23e-21
69	ENSG00000175592	FOSL1	protein_coding	2538.33	5.85798	0.694547	3.84e-26	3.04e-24
70	ENSG00000115414	FN1	protein_coding	271058	5.84484	0.460199	4.93e-46	1.62e-43
71	ENSG00000080573	COL5A3	protein_coding	5094.94	5.81504	0.333298	3.76e-74	6.28e-71
72	ENSG00000137962	ARHGAP29	protein_coding	5524.79	5.78291	0.837326	1.24e-21	6.67e-20
73	ENSG00000024422	EHD2	protein_coding	5583.61	5.77033	0.782178	2.49e-20	1.15e-18
74	ENSG00000145623	OSMR	protein_coding	1625.31	5.73505	0.95699	6.32e-19	2.48e-17
75	ENSG00000173068	BNC2	protein_coding	588.931	5.72675	0.923154	2.03e-18	7.52e-17
76	ENSG00000077984	CST7	protein_coding	23.2338	5.72618	1.23672	1.85e-09	1.9e-08
77	ENSG00000168685	IL7R	protein_coding	507.254	5.71859	0.921724	9.26e-17	2.82e-15
78	ENSG00000142089	IFITM3	protein_coding	6505.77	5.70996	0.498692	1.32e-39	2.83e-37
79	ENSG00000107796	ACTA2	protein_coding	1980.81	5.68448	0.539586	2.84e-30	3.16e-28
80	ENSG00000168542	COL3A1	protein_coding	33124.1	5.68394	1.22366	1.09e-13	2.17e-12
81	ENSG00000154133	ROBO4	protein_coding	51.6888	5.67383	0.572931	3.19e-26	2.55e-24
82	ENSG00000116711	PLA2G4A	protein_coding	58.3592	5.66872	0.545585	1.34e-28	1.32e-26
83	ENSG00000168461	RAB31	protein_coding	3345.28	5.64756	0.395789	6.3e-55	3.08e-52
84	ENSG00000204291	COL15A1	protein_coding	1989.3	5.64045	0.50267	1.43e-36	2.62e-34
85	ENSG00000026508	CD44	protein_coding	15943.6	5.63952	1.15034	1.27e-16	3.8e-15
86	ENSG00000109099	PMP22	protein_coding	467.275	5.60178	0.351755	1.31e-62	1.03e-59
87	ENSG00000163565	IFI16	protein_coding	1751.01	5.5773	0.814396	7.18e-18	2.51e-16
88	ENSG00000149596	JPH2	protein_coding	546.401	5.56605	0.440517	2.11e-41	5.35e-39
89	ENSG00000188015	S100A3	protein_coding	369.402	5.55796	0.349764	2.57e-62	1.92e-59
90	ENSG00000177409	SAMD9L	protein_coding	897.824	5.55352	1.502	3.62e-13	6.64e-12
91	ENSG00000187474	FPR3	protein_coding	4.54129	5.54967	1.80912	5.54e-05	0.000243576
92	ENSG00000137752	CASP1	protein_coding	150.731	5.53887	0.905242	7.93e-17	2.43e-15
93	ENSG00000171860	C3AR1	protein_coding	13.6561	5.53503	0.841474	1.45e-14	3.28e-13
94	ENSG00000120337	TNFSF18	protein_coding	102.336	5.5296	0.45829	8.19e-35	1.34e-32
95	ENSG00000145934	TENM2	protein_coding	969.113	5.52801	0.679934	1.52e-24	1.07e-22
96	ENSG00000127920	GNG11	protein_coding	668.573	5.52494	0.794007	1.17e-18	4.43e-17
97	ENSG00000162645	GBP2	protein_coding	783.369	5.52469	1.00682	4.4e-17	1.4e-15
98	ENSG00000009790	TRAF3IP3	protein_coding	4.35014	5.51981	1.5198	1.25e-06	7.77e-06
99	ENSG00000135046	ANXA1	protein_coding	5305.04	5.5109	0.846046	1.48e-19	6.25e-18
100	ENSG00000117594	HSD11B1	protein_coding	229.782	5.49505	2.16432	4.16e-06	2.33e-05
101	ENSG00000185201	IFITM2	protein_coding	627.157	5.48409	0.767104	3.6e-20	1.64e-18
102	ENSG00000064205	CCN5	protein_coding	44.1955	5.47732	0.517719	2.17e-27	1.88e-25
103	ENSG00000180043	FAM71E2	protein_coding	1.72395	5.44888	2.71036	0.000939816	0.00310456
104	ENSG00000128606	LRRC17	protein_coding	1546.75	5.44552	0.412502	4.02e-47	1.5e-44
105	ENSG00000121895	TMEM156	protein_coding	481.721	5.44087	1.15417	7.18e-13	1.27e-11
106	ENSG00000165071	TMEM71	protein_coding	25.0984	5.43484	0.63931	2.32e-19	9.61e-18
107	ENSG00000111907	TPD52L1	protein_coding	379.402	5.4264	0.845331	6.64e-18	2.33e-16
108	ENSG00000166923	GREM1	protein_coding	6738.68	5.42617	0.876374	5.14e-19	2.05e-17
109	ENSG00000153993	SEMA3D	protein_coding	143.681	5.42483	1.35842	8.8e-12	1.32e-10
110	ENSG00000225614	ZNF469	protein_coding	617.339	5.41545	0.327427	8.68e-67	1.07e-63
111	ENSG00000140945	CDH13	protein_coding	3761.42	5.40605	0.220675	6.71e-138	6.35e-134
112	ENSG00000150938	CRIM1	protein_coding	1963.22	5.39499	0.898055	6.28e-17	1.95e-15
113	ENSG00000132256	TRIM5	protein_coding	159.734	5.39253	1.51082	4.95e-11	6.52e-10
114	ENSG00000013619	MAMLD1	protein_coding	646.733	5.37506	0.474361	1.98e-36	3.6e-34
115	ENSG00000118785	SPP1	protein_coding	447.769	5.36348	1.05595	4.35e-13	7.86e-12
116	ENSG00000159618	ADGRG5	protein_coding	1.58313	5.35647	2.55319	0.000265339	0.00100306
117	ENSG00000082781	ITGB5	protein_coding	3672.43	5.3519	0.44606	4.16e-41	1.02e-38
118	ENSG00000137757	CASP5	protein_coding	1.44276	5.3393	2.52968	0.000185928	0.00072936
119	ENSG00000141526	SLC16A3	protein_coding	2273.44	5.33349	0.410153	3.85e-46	1.3e-43
120	ENSG00000047936	ROS1	protein_coding	394.325	5.33334	0.686252	1.04e-19	4.49e-18
121	ENSG00000164692	COL1A2	protein_coding	41573.1	5.32485	0.492517	2.55e-32	3.46e-30
122	ENSG00000007933	FMO3	protein_coding	29.0245	5.31974	0.978566	6.74e-11	8.67e-10
123	ENSG00000117228	GBP1	protein_coding	1681.45	5.31836	1.33402	5.55e-13	9.94e-12
124	ENSG00000182578	CSF1R	protein_coding	58.0707	5.30718	0.57984	1.71e-23	1.11e-21
125	ENSG00000142156	COL6A1	protein_coding	49805.6	5.28934	0.451741	5.67e-39	1.19e-36
126	ENSG00000020577	SAMD4A	protein_coding	607.299	5.28728	0.500606	4.56e-33	6.65e-31
127	ENSG00000117152	RGS4	protein_coding	3456.01	5.27599	1.09154	3.7e-13	6.77e-12
128	ENSG00000166250	CLMP	protein_coding	1266.85	5.26894	0.354998	8.32e-56	4.55e-53
129	ENSG00000183378	OVCH2	protein_coding	11.7023	5.24775	1.08178	2.85e-09	2.82e-08
130	ENSG00000179772	FOXS1	protein_coding	560.727	5.2414	0.570474	2.38e-26	1.92e-24
131	ENSG00000188153	COL4A5	protein_coding	560.087	5.24037	0.984344	1.15e-13	2.28e-12
132	ENSG00000113578	FGF1	protein_coding	217.893	5.23883	0.991238	1.81e-13	3.47e-12
133	ENSG00000176928	GCNT4	protein_coding	38.2396	5.23577	0.972064	9.31e-12	1.39e-10
134	ENSG00000153071	DAB2	protein_coding	1933.21	5.23	2.19357	2.53e-07	1.8e-06
135	ENSG00000138061	CYP1B1	protein_coding	5683.91	5.22934	0.691618	2e-21	1.04e-19
136	ENSG00000105974	CAV1	protein_coding	2964.81	5.22165	0.81619	1.35e-16	4e-15
137	ENSG00000126860	EVI2A	protein_coding	125.037	5.21442	1.25492	7.94e-11	1e-09
138	ENSG00000126785	RHOJ	protein_coding	299.186	5.21309	0.649409	1.12e-21	6.06e-20
139	ENSG00000082126	MPP4	protein_coding	96.8665	5.21304	0.467034	3.02e-30	3.36e-28
140	ENSG00000198959	TGM2	protein_coding	3362.84	5.20934	0.750634	4.77e-19	1.91e-17
141	ENSG00000198768	APCDD1L	protein_coding	550.835	5.20851	0.262901	2.23e-90	6.34e-87
142	ENSG00000196611	MMP1	protein_coding	5469.2	5.20592	1.0989	1.37e-12	2.31e-11
143	ENSG00000064666	CNN2	protein_coding	4032.28	5.20138	0.380717	9.16e-49	3.72e-46
144	ENSG00000050165	DKK3	protein_coding	7691.49	5.19525	0.509582	2.05e-31	2.52e-29
145	ENSG00000123094	RASSF8	protein_coding	1788.66	5.17298	0.538111	2.3e-29	2.36e-27
146	ENSG00000125378	BMP4	protein_coding	220.362	5.16849	0.656278	8.59e-22	4.71e-20
147	ENSG00000108798	ABI3	protein_coding	65.6616	5.16763	1.48148	1.54e-07	1.14e-06
148	ENSG00000114771	AADAC	protein_coding	13.9125	5.16709	0.710294	2.69e-16	7.6e-15
149	ENSG00000135318	NT5E	protein_coding	1519.74	5.16563	1.75833	3.67e-11	4.95e-10
150	ENSG00000175294	CATSPER1	protein_coding	31.7817	5.165	0.498636	5.72e-26	4.48e-24
151	ENSG00000134115	CNTN6	protein_coding	54.0451	5.15967	1.02543	1.08e-11	1.59e-10
152	ENSG00000135636	DYSF	protein_coding	2100.88	5.1461	0.497839	3.39e-32	4.52e-30
153	ENSG00000123342	MMP19	protein_coding	158.189	5.14192	0.460911	2.59e-34	4.08e-32
154	ENSG00000164136	IL15	protein_coding	54.1489	5.14063	1.07029	2.69e-12	4.37e-11
155	ENSG00000173546	CSPG4	protein_coding	2367.07	5.13466	0.646713	5.33e-22	3.02e-20
156	ENSG00000204767	INSYN2B	protein_coding	303.673	5.12805	0.417937	3.92e-40	8.62e-38
157	ENSG00000196420	S100A5	protein_coding	17.1157	5.12568	0.762797	5.51e-15	1.31e-13
158	ENSG00000130176	CNN1	protein_coding	851.959	5.12182	0.528927	1.25e-27	1.1e-25
159	ENSG00000174130	TLR6	protein_coding	58.3594	5.12059	0.742804	1.51e-16	4.42e-15
160	ENSG00000139112	GABARAPL1	protein_coding	168.105	5.11358	1.02502	1.81e-12	2.99e-11
161	ENSG00000206073	SERPINB4	protein_coding	12.536	5.11328	0.805522	4.73e-13	8.52e-12
162	ENSG00000132530	XAF1	protein_coding	985.07	5.1048	1.30469	1.23e-08	1.1e-07
163	ENSG00000149591	TAGLN	protein_coding	4701.84	5.08954	0.380982	9.4e-46	3e-43
164	ENSG00000134531	EMP1	protein_coding	2853.3	5.08868	0.747312	4.77e-19	1.91e-17
165	ENSG00000182261	NLRP10	protein_coding	14.6151	5.08767	0.84462	6.44e-11	8.32e-10
166	ENSG00000172156	CCL11	protein_coding	7.25536	5.08636	1.27466	2.8e-07	1.98e-06
167	ENSG00000089327	FXYD5	protein_coding	871.482	5.07388	0.709425	2.21e-20	1.03e-18
168	ENSG00000101825	MXRA5	protein_coding	124.322	5.06923	1.30586	4.26e-11	5.7e-10
169	ENSG00000185404	SP140L	protein_coding	409.96	5.0685	0.867895	1.15e-16	3.47e-15
170	ENSG00000151388	ADAMTS12	protein_coding	1298.62	5.0672	0.866674	1.1e-16	3.31e-15
171	ENSG00000175600	SUGCT	protein_coding	54.1541	5.06307	0.622145	1.66e-19	6.98e-18
172	ENSG00000142173	COL6A2	protein_coding	45507.4	5.06203	0.636594	1.17e-22	7.06e-21
173	ENSG00000105329	TGFB1	protein_coding	5686.16	5.05827	0.377836	2.16e-48	8.63e-46
174	ENSG00000108691	CCL2	protein_coding	530.902	5.05613	0.637153	3.34e-21	1.68e-19
175	ENSG00000203756	TMEM244	protein_coding	5.07353	5.05527	1.43527	7.97e-06	4.21e-05
176	ENSG00000168785	TSPAN5	protein_coding	613.211	5.05391	0.769865	9.61e-18	3.31e-16
177	ENSG00000120885	CLU	protein_coding	5292.29	5.04595	0.511043	1.41e-30	1.64e-28
178	ENSG00000164400	CSF2	protein_coding	64.2106	5.04408	1.03492	6.08e-10	6.74e-09
179	ENSG00000102802	MEDAG	protein_coding	406.751	5.02884	0.446172	1.72e-32	2.4e-30
180	ENSG00000118113	MMP8	protein_coding	7.40989	5.02706	0.983787	1.45e-10	1.76e-09
181	ENSG00000154175	ABI3BP	protein_coding	1422.53	5.02016	1.66937	1.04e-11	1.53e-10
182	ENSG00000123146	ADGRE5	protein_coding	1138.25	5.00744	0.545083	1.43e-26	1.18e-24
183	ENSG00000213949	ITGA1	protein_coding	1148.19	5.00452	0.577717	2.8e-24	1.95e-22
184	ENSG00000122420	PTGFR	protein_coding	452.047	4.99722	0.921939	1.88e-12	3.1e-11
185	ENSG00000123610	TNFAIP6	protein_coding	173.228	4.9959	0.439034	6.55e-33	9.35e-31
186	ENSG00000136244	IL6	protein_coding	425.469	4.98296	0.849945	3.01e-14	6.49e-13
187	ENSG00000157110	RBPMS	protein_coding	489.327	4.98291	0.744197	4.13e-19	1.67e-17
188	ENSG00000133121	STARD13	protein_coding	477.727	4.98244	0.978394	1.32e-14	3e-13
189	ENSG00000107249	GLIS3	protein_coding	957.436	4.96465	0.40856	2.61e-40	5.83e-38
190	ENSG00000164220	F2RL2	protein_coding	34.2659	4.96043	0.79275	1.33e-13	2.6e-12
191	ENSG00000168679	SLC16A4	protein_coding	277.777	4.95335	0.772612	1.45e-16	4.27e-15
192	ENSG00000163017	ACTG2	protein_coding	7480.5	4.94989	1.52859	7.97e-10	8.68e-09
193	ENSG00000204262	COL5A2	protein_coding	4038.33	4.94418	0.736752	9.28e-19	3.56e-17
194	ENSG00000132357	CARD6	protein_coding	140.736	4.94289	0.534524	6.13e-26	4.77e-24
195	ENSG00000196639	HRH1	protein_coding	246.796	4.94253	0.626804	2.45e-20	1.13e-18
196	ENSG00000060718	COL11A1	protein_coding	761.494	4.93628	2.05811	2.79e-10	3.26e-09
197	ENSG00000126458	RRAS	protein_coding	738.853	4.93204	0.623472	1.03e-21	5.58e-20
198	ENSG00000116701	NCF2	protein_coding	381.914	4.91843	0.499085	1.79e-28	1.74e-26
199	ENSG00000164125	GASK1B	protein_coding	457.725	4.9157	0.892404	3.06e-15	7.52e-14
200	ENSG00000170891	CYTL1	protein_coding	8.41747	4.91353	0.89635	1.02e-10	1.26e-09
201	ENSG00000123496	IL13RA2	protein_coding	75.1569	4.9103	0.763393	1.94e-14	4.31e-13
202	ENSG00000197747	S100A10	protein_coding	5765.53	4.88656	0.426703	3.75e-36	6.74e-34
203	ENSG00000169594	BNC1	protein_coding	15.2747	4.8806	0.633939	1.17e-17	4.01e-16
204	ENSG00000198796	ALPK2	protein_coding	1032.61	4.8787	0.691768	8.47e-18	2.94e-16
205	ENSG00000157214	STEAP2	protein_coding	120.437	4.87273	0.723742	4.09e-17	1.3e-15
206	ENSG00000163823	CCR1	protein_coding	12.2769	4.86437	0.841659	1.01e-10	1.26e-09
207	ENSG00000169908	TM4SF1	protein_coding	2036.64	4.86062	0.82297	2.3e-14	5.06e-13
208	ENSG00000118523	CCN2	protein_coding	1243.52	4.86053	0.905214	2.58e-13	4.81e-12
209	ENSG00000132274	TRIM22	protein_coding	167.201	4.84476	1.53777	2.65e-09	2.64e-08
210	ENSG00000183346	CABCOCO1	protein_coding	3.67333	4.8428	1.41959	1.31e-06	8.09e-06
211	ENSG00000154589	LY96	protein_coding	67.4011	4.83314	0.499394	2.47e-25	1.86e-23
212	ENSG00000271605	MILR1	protein_coding	84.3259	4.83213	0.698187	1.39e-15	3.58e-14
213	ENSG00000123689	G0S2	protein_coding	1244.35	4.82639	0.686905	5.58e-17	1.75e-15
214	ENSG00000003436	TFPI	protein_coding	2153.29	4.82522	0.647393	7.72e-19	2.99e-17
215	ENSG00000183760	ACP7	protein_coding	10.8155	4.81676	0.83157	9.8e-12	1.45e-10
216	ENSG00000184838	PRR16	protein_coding	277.565	4.81345	0.744735	2.82e-15	7e-14
217	ENSG00000105825	TFPI2	protein_coding	6470.87	4.79697	0.971541	6.93e-13	1.23e-11
218	ENSG00000105971	CAV2	protein_coding	2042.99	4.79534	0.863197	1.08e-12	1.86e-11
219	ENSG00000023445	BIRC3	protein_coding	372.352	4.78914	0.625144	2.27e-20	1.05e-18
220	ENSG00000146122	DAAM2	protein_coding	490.146	4.78896	1.40654	1.89e-10	2.25e-09
221	ENSG00000198121	LPAR1	protein_coding	900.893	4.78789	0.96744	4.03e-12	6.38e-11
222	ENSG00000164647	STEAP1	protein_coding	197.466	4.7848	0.488851	1.44e-26	1.18e-24
223	ENSG00000124942	AHNAK	protein_coding	8741.82	4.78259	0.460222	4.38e-32	5.76e-30
224	ENSG00000177469	CAVIN1	protein_coding	8999.32	4.77372	0.503858	4.13e-27	3.51e-25
225	ENSG00000106809	OGN	protein_coding	19.3673	4.77307	0.599988	1.72e-17	5.74e-16
226	ENSG00000183304	FAM9A	protein_coding	3.6024	4.77114	1.60754	2.13e-05	0.000103328
227	ENSG00000128340	RAC2	protein_coding	1445.83	4.76527	0.788284	3.84e-15	9.32e-14
228	ENSG00000169851	PCDH7	protein_coding	303.812	4.76455	1.15566	1.49e-10	1.81e-09
229	ENSG00000128342	LIF	protein_coding	1967.19	4.76277	0.489269	1.48e-28	1.45e-26
230	ENSG00000146242	TPBG	protein_coding	1723.78	4.75979	0.8647	2.02e-14	4.47e-13
231	ENSG00000182752	PAPPA	protein_coding	809.754	4.7526	0.7126	1.54e-17	5.19e-16
232	ENSG00000242221	PSG2	protein_coding	1.85277	4.75099	3.10069	0.00854227	0.0218215
233	ENSG00000099998	GGT5	protein_coding	247.156	4.73889	0.32587	1.11e-50	4.93e-48
234	ENSG00000170425	ADORA2B	protein_coding	291.418	4.73429	0.438481	3.84e-32	5.1e-30
235	ENSG00000276600	RAB7B	protein_coding	35.428	4.7303	0.689056	1.79e-15	4.55e-14
236	ENSG00000085117	CD82	protein_coding	3400.79	4.71561	0.73579	2.05e-17	6.76e-16
237	ENSG00000204397	CARD16	protein_coding	51.8735	4.68874	0.936735	2.45e-11	3.41e-10
238	ENSG00000137331	IER3	protein_coding	5731.38	4.67999	0.645311	1.24e-19	5.26e-18
239	ENSG00000135047	CTSL	protein_coding	766.367	4.67897	1.03681	7.83e-12	1.18e-10
240	ENSG00000163751	CPA3	protein_coding	5.09005	4.6771	1.16491	1.68e-07	1.23e-06
241	ENSG00000138356	AOX1	protein_coding	328.757	4.66962	0.598573	2.26e-19	9.37e-18
242	ENSG00000169271	HSPB3	protein_coding	34.1058	4.6689	1.03344	5.97e-10	6.63e-09
243	ENSG00000131386	GALNT15	protein_coding	147.512	4.66543	0.56994	2.24e-20	1.04e-18
244	ENSG00000164023	SGMS2	protein_coding	481.251	4.66473	0.752873	1.95e-16	5.63e-15
245	ENSG00000129170	CSRP3	protein_coding	10.1857	4.64745	0.958039	4.74e-09	4.52e-08
246	ENSG00000128591	FLNC	protein_coding	4249.67	4.64432	0.254479	2.88e-78	6.29e-75
247	ENSG00000184371	CSF1	protein_coding	1442.36	4.64019	0.261795	1.55e-75	2.74e-72
248	ENSG00000109452	INPP4B	protein_coding	317.219	4.63671	1.25653	1.67e-10	2.01e-09
249	ENSG00000139329	LUM	protein_coding	1749.28	4.61578	0.785805	2.53e-13	4.73e-12
250	ENSG00000133048	CHI3L1	protein_coding	63.2191	4.61175	0.535686	1.3e-20	6.16e-19
251	ENSG00000134013	LOXL2	protein_coding	11452.8	4.6089	0.410817	5.65e-35	9.5e-33
252	ENSG00000125726	CD70	protein_coding	34.3368	4.60277	0.639295	2.1e-15	5.28e-14
253	ENSG00000117586	TNFSF4	protein_coding	562.235	4.60136	0.817904	3.29e-14	7.03e-13
254	ENSG00000010704	HFE	protein_coding	87.2648	4.6008	0.607232	2.07e-17	6.81e-16
255	ENSG00000185862	EVI2B	protein_coding	75.8861	4.59845	0.982232	5.48e-11	7.14e-10
256	ENSG00000137033	IL33	protein_coding	794.367	4.58806	0.998336	3.37e-10	3.88e-09
257	ENSG00000005884	ITGA3	protein_coding	16164.8	4.58769	0.692039	2.35e-17	7.68e-16
258	ENSG00000065534	MYLK	protein_coding	5374.3	4.579	0.569648	2.54e-21	1.3e-19
259	ENSG00000137673	MMP7	protein_coding	51.8012	4.57846	1.04555	2e-09	2.05e-08
260	ENSG00000204540	PSORS1C1	protein_coding	79.1451	4.57739	0.820009	1.55e-13	3.01e-12
261	ENSG00000179820	MYADM	protein_coding	258.186	4.57734	1.06036	3.52e-11	4.76e-10
262	ENSG00000131981	LGALS3	protein_coding	1958.23	4.56982	0.403164	3.92e-36	6.95e-34
263	ENSG00000185640	KRT79	protein_coding	9.41155	4.56633	1.11096	1e-06	6.34e-06
264	ENSG00000111863	ADTRP	protein_coding	55.0891	4.5619	0.440025	1.51e-27	1.31e-25
265	ENSG00000136235	GPNMB	protein_coding	3559.56	4.55616	0.641745	2.13e-18	7.88e-17
266	ENSG00000113946	CLDN16	protein_coding	15.8733	4.55193	0.673382	2.14e-13	4.05e-12
267	ENSG00000139117	CPNE8	protein_coding	47.1966	4.54755	1.70301	1.16e-05	5.94e-05
268	ENSG00000138347	MYPN	protein_coding	204.983	4.54144	0.960224	1.11e-11	1.64e-10
269	ENSG00000136869	TLR4	protein_coding	662.979	4.53776	0.976448	4.51e-11	5.98e-10
270	ENSG00000137745	MMP13	protein_coding	588.785	4.53506	0.789487	3.11e-14	6.7e-13
271	ENSG00000122691	TWIST1	protein_coding	293.652	4.53403	0.856638	9.75e-13	1.69e-11
272	ENSG00000187688	TRPV2	protein_coding	145.305	4.52525	0.285148	4.51e-58	2.78e-55
273	ENSG00000104415	CCN4	protein_coding	40.4115	4.52481	0.776785	9.74e-12	1.45e-10
274	ENSG00000172123	SLFN12	protein_coding	47.1112	4.52258	0.970392	9.07e-11	1.13e-09
275	ENSG00000132031	MATN3	protein_coding	75.0956	4.51436	0.579456	6.29e-19	2.47e-17
276	ENSG00000161381	PLXDC1	protein_coding	415.875	4.51214	0.457807	2.79e-27	2.39e-25
277	ENSG00000117122	MFAP2	protein_coding	1480.32	4.50916	0.522468	8.38e-24	5.6e-22
278	ENSG00000087077	TRIP6	protein_coding	1183.69	4.50838	0.360268	3.97e-41	9.8e-39
279	ENSG00000082175	PGR	protein_coding	26.9909	4.50691	1.08849	2.37e-07	1.7e-06
280	ENSG00000134470	IL15RA	protein_coding	120.211	4.5069	0.397139	2.1e-32	2.89e-30
281	ENSG00000079263	SP140	protein_coding	27.7554	4.50588	0.926525	3.17e-10	3.67e-09
282	ENSG00000130720	FIBCD1	protein_coding	427.538	4.50408	0.532656	8.09e-23	4.94e-21
283	ENSG00000104368	PLAT	protein_coding	2745.39	4.50314	0.594944	4.19e-20	1.89e-18
284	ENSG00000078098	FAP	protein_coding	250.254	4.50118	0.491968	8.38e-24	5.6e-22
285	ENSG00000164251	F2RL1	protein_coding	325.352	4.49661	0.887992	9.14e-13	1.59e-11
286	ENSG00000105137	SYDE1	protein_coding	617.167	4.49332	0.410074	2.63e-33	3.85e-31
287	ENSG00000150540	HNMT	protein_coding	104.156	4.48176	0.492744	3.64e-22	2.1e-20
288	ENSG00000121236	TRIM6	protein_coding	2.32167	4.46758	1.61506	0.000198735	0.000774042
289	ENSG00000166750	SLFN5	protein_coding	2341.73	4.46674	0.441054	3.7e-30	4.09e-28
290	ENSG00000187800	PEAR1	protein_coding	196.495	4.46575	0.427334	2.01e-28	1.94e-26
291	ENSG00000162614	NEXN	protein_coding	457.562	4.46521	0.523566	1.55e-22	9.28e-21
292	ENSG00000163131	CTSS	protein_coding	780.79	4.46417	0.545088	5.4e-22	3.05e-20
293	ENSG00000079819	EPB41L2	protein_coding	476.511	4.46213	0.377252	2.74e-37	5.19e-35
294	ENSG00000167779	IGFBP6	protein_coding	1390.36	4.45835	0.695678	1.21e-16	3.62e-15
295	ENSG00000124788	ATXN1	protein_coding	1413.7	4.43575	0.666002	5.76e-17	1.8e-15
296	ENSG00000106483	SFRP4	protein_coding	65.3742	4.43528	0.473666	1.51e-22	9.05e-21
297	ENSG00000057657	PRDM1	protein_coding	124.464	4.43292	0.705089	1.16e-14	2.65e-13
298	ENSG00000169067	ACTBL2	protein_coding	39.528	4.43089	0.811764	4.07e-11	5.45e-10
299	ENSG00000244509	APOBEC3C	protein_coding	1042.98	4.42469	0.603708	2.74e-19	1.12e-17
300	ENSG00000227234	SPANXB1	protein_coding	4.87159	4.42399	1.52933	1.92e-05	9.4e-05
301	ENSG00000101842	VSIG1	protein_coding	44.5618	4.41274	0.677534	2.3e-13	4.32e-12
302	ENSG00000144891	AGTR1	protein_coding	10.0143	4.40746	2.14836	0.000271796	0.00102503
303	ENSG00000183840	GPR39	protein_coding	268.978	4.40738	1.6531	1.02e-08	9.29e-08
304	ENSG00000135899	SP110	protein_coding	376.506	4.40674	0.771361	8.44e-15	1.96e-13
305	ENSG00000100196	KDELR3	protein_coding	984.267	4.39888	0.276295	8.83e-62	6.43e-59
306	ENSG00000138119	MYOF	protein_coding	5299.67	4.39842	0.790968	6.82e-13	1.21e-11
307	ENSG00000057149	SERPINB3	protein_coding	10.8473	4.39424	0.657274	1.84e-13	3.51e-12
308	ENSG00000197046	SIGLEC15	protein_coding	287.873	4.39169	0.44282	7.77e-27	6.55e-25
309	ENSG00000079931	MOXD1	protein_coding	512.789	4.38687	2.35292	7.97e-09	7.35e-08
310	ENSG00000133138	TBC1D8B	protein_coding	244.752	4.38518	0.612912	1.65e-16	4.81e-15
311	ENSG00000120913	PDLIM2	protein_coding	460.325	4.38016	0.615201	1.22e-18	4.62e-17
312	ENSG00000160886	LY6K	protein_coding	268.81	4.37931	0.25736	2.38e-66	2.71e-63
313	ENSG00000119681	LTBP2	protein_coding	1856.76	4.37569	0.139632	6.56e-218	9.32e-214
314	ENSG00000089041	P2RX7	protein_coding	183.314	4.37498	0.592837	1.56e-17	5.23e-16
315	ENSG00000145423	SFRP2	protein_coding	72.1079	4.37191	0.94703	6.59e-10	7.26e-09
316	ENSG00000170689	HOXB9	protein_coding	575.052	4.37176	0.714723	2.93e-15	7.21e-14
317	ENSG00000171051	FPR1	protein_coding	3.09963	4.37101	1.24979	1.41e-05	7.12e-05
318	ENSG00000112299	VNN1	protein_coding	22.2713	4.37078	1.72807	4.49e-05	0.000201571
319	ENSG00000168077	SCARA3	protein_coding	2125.36	4.3491	0.570708	1.1e-19	4.74e-18
320	ENSG00000174332	GLIS1	protein_coding	124.948	4.34576	0.703453	9.34e-13	1.62e-11
321	ENSG00000172935	MRGPRF	protein_coding	38.6561	4.34343	0.562032	1.11e-16	3.34e-15
322	ENSG00000116132	PRRX1	protein_coding	491.738	4.34164	0.984222	1.6e-09	1.66e-08
323	ENSG00000117525	F3	protein_coding	2303.23	4.33272	0.381447	2.05e-34	3.29e-32
324	ENSG00000044524	EPHA3	protein_coding	384.733	4.33234	0.516947	6.73e-22	3.76e-20
325	ENSG00000197956	S100A6	protein_coding	7753.4	4.32523	0.494188	3.93e-24	2.71e-22
326	ENSG00000163513	TGFBR2	protein_coding	1179.05	4.32307	0.43842	1.05e-28	1.05e-26
327	ENSG00000105851	PIK3CG	protein_coding	28.7476	4.32122	0.791118	6.37e-11	8.24e-10
328	ENSG00000137767	SQOR	protein_coding	245.028	4.31781	0.339822	9.09e-41	2.19e-38
329	ENSG00000157227	MMP14	protein_coding	20309.8	4.31149	0.186284	4.21e-122	1.99e-118
330	ENSG00000122861	PLAU	protein_coding	3035.15	4.30837	0.785258	1.17e-13	2.32e-12
331	ENSG00000067182	TNFRSF1A	protein_coding	2631.41	4.30536	0.540503	1.22e-20	5.82e-19
332	ENSG00000131378	RFTN1	protein_coding	723.649	4.30103	0.432964	4.04e-28	3.76e-26
333	ENSG00000151702	FLI1	protein_coding	281.819	4.29483	1.1101	1.75e-09	1.8e-08
334	ENSG00000164342	TLR3	protein_coding	143.367	4.29238	1.07748	3.57e-10	4.11e-09
335	ENSG00000040731	CDH10	protein_coding	2.58319	4.28753	1.60852	0.000202405	0.000787042
336	ENSG00000182871	COL18A1	protein_coding	2890.28	4.28736	0.522611	9.4e-22	5.11e-20
337	ENSG00000146674	IGFBP3	protein_coding	1726.67	4.28547	1.00687	1.54e-11	2.21e-10
338	ENSG00000204941	PSG5	protein_coding	50.8292	4.28419	1.86048	1.13e-06	7.08e-06
339	ENSG00000111348	ARHGDIB	protein_coding	325.693	4.28411	0.687199	1.15e-14	2.64e-13
340	ENSG00000221852	KRTAP1-5	protein_coding	16.7799	4.28288	1.06433	3.4e-07	2.36e-06
341	ENSG00000133107	TRPC4	protein_coding	105.046	4.28172	0.344286	1.37e-37	2.65e-35
342	ENSG00000108759	KRT32	protein_coding	16.0695	4.27952	1.26869	1.28e-06	7.96e-06
343	ENSG00000162618	ADGRL4	protein_coding	6.34992	4.27788	1.00185	1.29e-07	9.71e-07
344	ENSG00000109511	ANXA10	protein_coding	75.2271	4.27641	1.20774	7.78e-08	6.05e-07
345	ENSG00000115919	KYNU	protein_coding	167.906	4.27326	0.306807	3.05e-45	9.3e-43
346	ENSG00000011028	MRC2	protein_coding	3343.52	4.27126	0.322065	2.22e-45	6.87e-43
347	ENSG00000092969	TGFB2	protein_coding	2784.08	4.27004	0.644386	3.44e-16	9.57e-15
348	ENSG00000031081	ARHGAP31	protein_coding	1039.94	4.2699	0.260103	1.44e-64	1.46e-61
349	ENSG00000145428	RNF175	protein_coding	7.85751	4.26171	0.975685	9.2e-08	7.06e-07
350	ENSG00000141753	IGFBP4	protein_coding	22199.9	4.2608	0.583423	1.74e-18	6.54e-17
351	ENSG00000162687	KCNT2	protein_coding	149.816	4.25724	1.08699	1.86e-09	1.91e-08
352	ENSG00000087253	LPCAT2	protein_coding	255.956	4.25155	1.60695	2.82e-08	2.37e-07
353	ENSG00000145246	ATP10D	protein_coding	739.382	4.24688	0.87743	1.06e-12	1.82e-11
354	ENSG00000187583	PLEKHN1	protein_coding	51.9339	4.23101	0.576541	6.67e-17	2.07e-15
355	ENSG00000123095	BHLHE41	protein_coding	755.907	4.23078	0.435454	1.44e-27	1.26e-25
356	ENSG00000213694	S1PR3	protein_coding	366.109	4.22787	0.716922	3.24e-13	5.95e-12
357	ENSG00000178033	CALHM5	protein_coding	236.834	4.22291	0.757414	2.06e-13	3.89e-12
358	ENSG00000152104	PTPN14	protein_coding	3039.72	4.22263	0.25721	3.04e-64	2.79e-61
359	ENSG00000087494	PTHLH	protein_coding	232.899	4.21858	0.577063	7.79e-18	2.71e-16
360	ENSG00000106546	AHR	protein_coding	1627.85	4.21354	0.670589	5.49e-15	1.31e-13
361	ENSG00000170961	HAS2	protein_coding	359.125	4.21033	4.33764	0.00052792	0.00185546
362	ENSG00000167105	TMEM92	protein_coding	29.4899	4.20996	0.3931	1.05e-27	9.35e-26
363	ENSG00000134259	NGF	protein_coding	79.7165	4.20213	1.03005	4.14e-09	3.99e-08
364	ENSG00000165300	SLITRK5	protein_coding	192.393	4.19471	1.45314	2.06e-07	1.49e-06
365	ENSG00000145632	PLK2	protein_coding	2625.4	4.18945	0.659948	9.29e-15	2.15e-13
366	ENSG00000185989	RASA3	protein_coding	1628.48	4.18756	0.312987	4.55e-46	1.52e-43
367	ENSG00000110092	CCND1	protein_coding	1554.15	4.17952	0.698534	2.35e-14	5.16e-13
368	ENSG00000106823	ECM2	protein_coding	148.022	4.17515	0.548013	1.06e-18	4.02e-17
369	ENSG00000172638	EFEMP2	protein_coding	872.67	4.16589	0.266125	7.16e-60	4.96e-57
370	ENSG00000049249	TNFRSF9	protein_coding	409.062	4.16583	0.485328	4.42e-22	2.52e-20
371	ENSG00000233608	TWIST2	protein_coding	114.365	4.15904	0.293614	4.09e-47	1.51e-44
372	ENSG00000155366	RHOC	protein_coding	2556.62	4.15317	0.399475	1.56e-30	1.8e-28
373	ENSG00000149403	GRIK4	protein_coding	75.7358	4.14968	1.04059	6.33e-09	5.93e-08
374	ENSG00000186451	SPATA12	protein_coding	14.4162	4.14636	0.668403	1.23e-11	1.79e-10
375	ENSG00000134107	BHLHE40	protein_coding	2979.28	4.13646	0.315762	2.48e-44	7.26e-42
376	ENSG00000132965	ALOX5AP	protein_coding	147.811	4.13443	0.563627	2.49e-17	8.08e-16
377	ENSG00000133106	EPSTI1	protein_coding	355.126	4.13405	0.405369	1.92e-27	1.66e-25
378	ENSG00000115594	IL1R1	protein_coding	1323.68	4.13194	0.665689	5.09e-15	1.22e-13
379	ENSG00000114270	COL7A1	protein_coding	4647.66	4.12983	0.453415	8.51e-25	6.16e-23
380	ENSG00000143786	CNIH3	protein_coding	733.969	4.12518	0.319445	1.68e-42	4.42e-40
381	ENSG00000138772	ANXA3	protein_coding	507.009	4.12415	0.890237	8.89e-11	1.11e-09
382	ENSG00000165694	FRMD7	protein_coding	11.7143	4.12308	0.708076	1e-10	1.24e-09
383	ENSG00000172380	GNG12	protein_coding	6691.28	4.12258	0.622447	2.49e-16	7.07e-15
384	ENSG00000184232	OAF	protein_coding	332.965	4.12096	0.412608	1.23e-27	1.09e-25
385	ENSG00000137672	TRPC6	protein_coding	3.70261	4.11572	2.07253	0.00270457	0.00793004
386	ENSG00000121742	GJB6	protein_coding	8.58756	4.11475	1.40652	5.35e-06	2.93e-05
387	ENSG00000159840	ZYX	protein_coding	3666.94	4.11472	0.495469	1.29e-21	6.9e-20
388	ENSG00000095752	IL11	protein_coding	1239	4.11468	0.708821	3.18e-14	6.84e-13
389	ENSG00000187955	COL14A1	protein_coding	642.785	4.11396	1.39454	9.39e-09	8.58e-08
390	ENSG00000198467	TPM2	protein_coding	2277.03	4.11009	0.487675	3.03e-22	1.76e-20
391	ENSG00000150457	LATS2	protein_coding	741.254	4.10731	0.281838	4.84e-52	2.25e-49
392	ENSG00000007384	RHBDF1	protein_coding	429.436	4.10428	0.313885	1.15e-42	3.12e-40
393	ENSG00000185567	AHNAK2	protein_coding	1930.27	4.10204	0.415366	2.38e-28	2.26e-26
394	ENSG00000160868	CYP3A4	protein_coding	27.5125	4.09576	0.712594	1.6e-11	2.3e-10
395	ENSG00000183668	PSG9	protein_coding	36.9972	4.09414	1.14418	5.53e-07	3.68e-06
396	ENSG00000166396	SERPINB7	protein_coding	50.8409	4.09118	0.745448	2.78e-11	3.84e-10
397	ENSG00000170485	NPAS2	protein_coding	253.782	4.08736	0.981213	6.78e-11	8.7e-10
398	ENSG00000116962	NID1	protein_coding	7830.16	4.08626	0.455556	1.75e-24	1.23e-22
399	ENSG00000142694	EVA1B	protein_coding	148.881	4.07597	0.220787	4.3e-78	8.73e-75
400	ENSG00000150687	PRSS23	protein_coding	7100.38	4.0755	0.339078	3.7e-37	6.96e-35
401	ENSG00000129450	SIGLEC9	protein_coding	1.59671	4.07219	3.64695	0.0205835	0.0465534
402	ENSG00000112936	C7	protein_coding	2.03962	4.07147	1.92337	0.0033169	0.00949759
403	ENSG00000174599	TRAM1L1	protein_coding	30.8203	4.07088	0.893819	9.62e-10	1.03e-08
404	ENSG00000106333	PCOLCE	protein_coding	852.026	4.07088	0.423187	1.4e-26	1.16e-24
405	ENSG00000181458	TMEM45A	protein_coding	423.403	4.05306	1.40347	3.38e-09	3.29e-08
406	ENSG00000064225	ST3GAL6	protein_coding	72.1336	4.04846	1.12067	8.73e-09	8.01e-08
407	ENSG00000079215	SLC1A3	protein_coding	90.2255	4.03816	0.842101	1.86e-10	2.22e-09
408	ENSG00000148735	PLEKHS1	protein_coding	65.4396	4.03722	0.741383	5.05e-12	7.84e-11
409	ENSG00000144366	GULP1	protein_coding	439.101	4.03251	0.70819	1.23e-13	2.43e-12
410	ENSG00000072952	MRVI1	protein_coding	116.174	4.03047	0.911678	1.66e-09	1.72e-08
411	ENSG00000136048	DRAM1	protein_coding	665.317	4.02308	0.338103	1.34e-36	2.46e-34
412	ENSG00000115363	EVA1A	protein_coding	419.734	4.01865	0.741791	6.95e-13	1.23e-11
413	ENSG00000256235	SMIM3	protein_coding	662.641	4.01784	0.317185	2.39e-41	5.95e-39
414	ENSG00000134954	ETS1	protein_coding	2760.52	4.0175	0.713037	5.78e-13	1.03e-11
415	ENSG00000188157	AGRN	protein_coding	6325.44	4.01497	0.172794	2.93e-123	1.66e-119
416	ENSG00000231924	PSG1	protein_coding	9.27679	4.0114	0.989492	1.13e-06	7.11e-06
417	ENSG00000157399	ARSL	protein_coding	28.5121	3.99892	0.87983	3.7e-09	3.59e-08
418	ENSG00000069399	BCL3	protein_coding	529.257	3.98928	0.352984	4.21e-34	6.53e-32
419	ENSG00000111859	NEDD9	protein_coding	792.894	3.9817	0.740706	3.23e-13	5.94e-12
420	ENSG00000112414	ADGRG6	protein_coding	524.107	3.97976	0.69036	3.07e-13	5.67e-12
421	ENSG00000204542	C6orf15	protein_coding	8.96108	3.97444	0.991367	6.76e-07	4.44e-06
422	ENSG00000137801	THBS1	protein_coding	26935.4	3.9727	0.381129	1.42e-29	1.49e-27
423	ENSG00000176046	NUPR1	protein_coding	1038.66	3.97206	0.321604	1.39e-38	2.82e-36
424	ENSG00000165474	GJB2	protein_coding	332.726	3.96862	1.09943	3.76e-09	3.64e-08
425	ENSG00000196154	S100A4	protein_coding	192.558	3.96794	0.438551	7.61e-24	5.12e-22
426	ENSG00000143341	HMCN1	protein_coding	517.012	3.96745	0.420446	5.28e-25	3.87e-23
427	ENSG00000271425	NBPF10	protein_coding	69.9752	3.96693	0.910945	1.11e-09	1.18e-08
428	ENSG00000170214	ADRA1B	protein_coding	27.7706	3.96231	0.501802	3.1e-17	9.95e-16
429	ENSG00000099250	NRP1	protein_coding	8249.45	3.9614	0.288905	1.32e-47	5e-45
430	ENSG00000135604	STX11	protein_coding	45.8686	3.95546	1.22923	1.41e-07	1.05e-06
431	ENSG00000101680	LAMA1	protein_coding	368.719	3.95467	0.550323	1.72e-17	5.74e-16
432	ENSG00000116183	PAPPA2	protein_coding	709.414	3.94413	0.403803	3.23e-26	2.57e-24
433	ENSG00000283199	C13orf46	protein_coding	46.877	3.94322	0.450973	5.98e-21	2.93e-19
434	ENSG00000163762	TM4SF18	protein_coding	19.1254	3.9319	0.671186	1.4e-11	2.03e-10
435	ENSG00000133317	LGALS12	protein_coding	6.80965	3.92775	0.866552	1.23e-07	9.26e-07
436	ENSG00000131459	GFPT2	protein_coding	674.981	3.92503	0.296996	9.02e-44	2.54e-41
437	ENSG00000116285	ERRFI1	protein_coding	11129.5	3.92333	0.393729	1.8e-28	1.74e-26
438	ENSG00000138395	CDK15	protein_coding	251.221	3.92029	0.834174	9.18e-11	1.15e-09
439	ENSG00000108846	ABCC3	protein_coding	1219.69	3.91608	0.524829	1.76e-18	6.59e-17
440	ENSG00000158315	RHBDL2	protein_coding	56.9163	3.91589	0.457741	4.66e-20	2.1e-18
441	ENSG00000156140	ADAMTS3	protein_coding	76.4369	3.90983	0.688075	3.4e-12	5.43e-11
442	ENSG00000183625	CCR3	protein_coding	1.76332	3.90849	1.46298	0.00010651	0.000439804
443	ENSG00000017483	SLC38A5	protein_coding	396.533	3.90758	0.649288	1.78e-13	3.41e-12
444	ENSG00000111145	ELK3	protein_coding	1859.82	3.90716	0.24015	1.42e-63	1.22e-60
445	ENSG00000180053	NKX2-6	protein_coding	7.10111	3.90687	2.80877	0.00102649	0.00334875
446	ENSG00000067798	NAV3	protein_coding	778.176	3.90622	0.439326	1.53e-23	1e-21
447	ENSG00000174807	CD248	protein_coding	1196.81	3.90423	0.339079	4.62e-32	6.05e-30
448	ENSG00000091986	CCDC80	protein_coding	2132.93	3.9042	0.463194	8.92e-22	4.87e-20
449	ENSG00000189320	FAM180A	protein_coding	105.66	3.90051	0.855907	5.84e-09	5.49e-08
450	ENSG00000197712	FAM114A1	protein_coding	2048.87	3.90032	0.242254	2.35e-62	1.8e-59
451	ENSG00000145040	UCN2	protein_coding	139.178	3.89827	0.483625	1.17e-19	5.01e-18
452	ENSG00000155465	SLC7A7	protein_coding	117.033	3.89782	0.856848	9.7e-10	1.04e-08
453	ENSG00000142871	CCN1	protein_coding	1914.28	3.8956	0.437963	1.94e-21	1.02e-19
454	ENSG00000174125	TLR1	protein_coding	27.579	3.89558	0.762873	1.46e-10	1.77e-09
455	ENSG00000235387	SPAAR	protein_coding	5.66023	3.88732	0.816103	1.35e-07	1.01e-06
456	ENSG00000130592	LSP1	protein_coding	62.669	3.88703	1.01795	2.42e-08	2.04e-07
457	ENSG00000100055	CYTH4	protein_coding	34.2036	3.88639	0.618385	6.92e-12	1.05e-10
458	ENSG00000148677	ANKRD1	protein_coding	1595.72	3.8834	0.894738	3.39e-09	3.3e-08
459	ENSG00000104951	IL4I1	protein_coding	193.361	3.86432	0.553092	9.23e-16	2.41e-14
460	ENSG00000073282	TP63	protein_coding	118.285	3.85931	0.555827	9.27e-16	2.42e-14
461	ENSG00000123388	HOXC11	protein_coding	16.0654	3.85903	1.20692	8.95e-07	5.73e-06
462	ENSG00000111186	WNT5B	protein_coding	727.665	3.85828	0.382972	1.33e-27	1.17e-25
463	ENSG00000107984	DKK1	protein_coding	22.8222	3.85624	0.947306	8.29e-08	6.41e-07
464	ENSG00000162733	DDR2	protein_coding	1838.11	3.84578	0.326422	8.2e-37	1.53e-34
465	ENSG00000026025	VIM	protein_coding	17416.3	3.84551	0.786227	1.29e-11	1.88e-10
466	ENSG00000135362	PRR5L	protein_coding	674.204	3.84379	0.366961	4.2e-30	4.62e-28
467	ENSG00000107611	CUBN	protein_coding	92.4595	3.84234	0.906199	9.85e-10	1.05e-08
468	ENSG00000122641	INHBA	protein_coding	183.245	3.84081	1.26908	2.73e-08	2.29e-07
469	ENSG00000152818	UTRN	protein_coding	2022.63	3.83466	1.52501	1.3e-07	9.75e-07
470	ENSG00000118508	RAB32	protein_coding	247.595	3.83361	1.15702	6.74e-08	5.3e-07
471	ENSG00000162595	DIRAS3	protein_coding	287.861	3.83274	1.14544	5.33e-09	5.04e-08
472	ENSG00000008517	IL32	protein_coding	372.302	3.83002	0.498147	7.51e-19	2.92e-17
473	ENSG00000096996	IL12RB1	protein_coding	9.66766	3.82319	0.542307	8.82e-14	1.78e-12
474	ENSG00000148680	HTR7	protein_coding	50.9043	3.80862	0.835441	4.3e-09	4.14e-08
475	ENSG00000071967	CYBRD1	protein_coding	1777.14	3.80612	0.35163	9.46e-32	1.2e-29
476	ENSG00000183087	GAS6	protein_coding	2572.38	3.79921	0.732912	2.11e-11	2.98e-10
477	ENSG00000102265	TIMP1	protein_coding	15601	3.79792	0.52716	1.17e-17	4.01e-16
478	ENSG00000163191	S100A11	protein_coding	4497.64	3.79695	0.383284	1.73e-27	1.51e-25
479	ENSG00000163064	EN1	protein_coding	41.9879	3.79324	0.638131	2.48e-12	4.06e-11
480	ENSG00000116745	RPE65	protein_coding	3.2923	3.79087	1.251	5.18e-05	0.00022929
481	ENSG00000153246	PLA2R1	protein_coding	48.8634	3.79084	0.380993	8.62e-25	6.23e-23
482	ENSG00000205403	CFI	protein_coding	51.1616	3.78952	0.438231	5.4e-20	2.38e-18
483	ENSG00000047457	CP	protein_coding	15.5713	3.78806	0.615493	8.46e-12	1.27e-10
484	ENSG00000105559	PLEKHA4	protein_coding	814.875	3.78131	0.660845	2.64e-13	4.91e-12
485	ENSG00000186174	BCL9L	protein_coding	2787.04	3.7784	0.514363	1.19e-17	4.05e-16
486	ENSG00000150630	VEGFC	protein_coding	209.327	3.77735	1.27535	6.27e-06	3.38e-05
487	ENSG00000125384	PTGER2	protein_coding	155.833	3.77692	0.603427	4.29e-14	9.03e-13
488	ENSG00000106034	CPED1	protein_coding	120.269	3.77647	0.33677	3.08e-32	4.12e-30
489	ENSG00000184500	PROS1	protein_coding	1045.74	3.77609	0.50325	1.15e-18	4.36e-17
490	ENSG00000263528	IKBKE	protein_coding	200.259	3.7752	0.524169	4.99e-17	1.57e-15
491	ENSG00000125148	MT2A	protein_coding	2290.85	3.76981	0.58572	1.06e-15	2.76e-14
492	ENSG00000148841	ITPRIP	protein_coding	1040.3	3.76815	0.363553	6.43e-29	6.53e-27
493	ENSG00000130508	PXDN	protein_coding	4157.85	3.76751	0.30429	9.89e-40	2.15e-37
494	ENSG00000114251	WNT5A	protein_coding	1825.77	3.76521	0.57944	9.02e-16	2.37e-14
495	ENSG00000176771	NCKAP5	protein_coding	185.22	3.76419	0.774594	8.17e-11	1.03e-09
496	ENSG00000150551	LYPD1	protein_coding	792.601	3.75931	1.91728	1.39e-08	1.23e-07
497	ENSG00000116016	EPAS1	protein_coding	2853.7	3.75505	0.545901	2.39e-16	6.81e-15
498	ENSG00000174611	KY	protein_coding	55.7069	3.75282	0.484718	3.2e-16	8.94e-15
499	ENSG00000168004	PLAAT5	protein_coding	5.02705	3.74144	0.818363	3.27e-07	2.27e-06
500	ENSG00000170379	TCAF2	protein_coding	27.4441	3.74071	0.890548	1.1e-07	8.33e-07
501	ENSG00000270629	NBPF14	protein_coding	28.5412	3.74065	0.541391	4.2e-14	8.88e-13
502	ENSG00000170801	HTRA3	protein_coding	403.419	3.73919	0.527044	1.86e-16	5.38e-15
503	ENSG00000168487	BMP1	protein_coding	3619.53	3.7388	0.151543	2.66e-137	1.89e-133
504	ENSG00000188641	DPYD	protein_coding	521.593	3.73858	0.746973	3.34e-11	4.54e-10
505	ENSG00000169429	CXCL8	protein_coding	1247.62	3.73579	0.695691	5.2e-12	8.06e-11
506	ENSG00000143127	ITGA10	protein_coding	479.24	3.73304	0.33334	2.43e-31	2.96e-29
507	ENSG00000086289	EPDR1	protein_coding	1013.77	3.72726	0.416832	5.74e-23	3.55e-21
508	ENSG00000166068	SPRED1	protein_coding	920.774	3.72456	0.385782	2.66e-26	2.14e-24
509	ENSG00000111801	BTN3A3	protein_coding	607.774	3.71962	0.568854	1.36e-15	3.5e-14
510	ENSG00000162520	SYNC	protein_coding	485.768	3.71569	0.287852	6.36e-41	1.55e-38
511	ENSG00000196754	S100A2	protein_coding	1343.6	3.715	0.643769	2.26e-13	4.24e-12
512	ENSG00000196549	MME	protein_coding	13.2548	3.71091	0.624804	2.83e-11	3.89e-10
513	ENSG00000196569	LAMA2	protein_coding	62.3972	3.71089	0.697366	8.22e-12	1.23e-10
514	ENSG00000147206	NXF3	protein_coding	67.2226	3.71049	0.809274	1.99e-08	1.72e-07
515	ENSG00000122862	SRGN	protein_coding	194.447	3.70828	0.538467	1.68e-14	3.76e-13
516	ENSG00000113389	NPR3	protein_coding	415.209	3.70794	0.361161	3.25e-28	3.05e-26
517	ENSG00000197415	VEPH1	protein_coding	211.257	3.70637	0.470652	5.96e-19	2.36e-17
518	ENSG00000154096	THY1	protein_coding	6045.03	3.70559	0.438356	1.04e-21	5.61e-20
519	ENSG00000132334	PTPRE	protein_coding	192.236	3.7049	0.232092	9.08e-59	6e-56
520	ENSG00000168404	MLKL	protein_coding	173.485	3.70229	0.390299	1.59e-23	1.04e-21
521	ENSG00000168229	PTGDR	protein_coding	15.5407	3.7019	0.596746	3.81e-11	5.13e-10
522	ENSG00000154065	ANKRD29	protein_coding	240.074	3.69936	0.391931	3e-24	2.07e-22
523	ENSG00000060138	YBX3	protein_coding	3179.98	3.69573	0.924696	1.18e-08	1.06e-07
524	ENSG00000168386	FILIP1L	protein_coding	428.406	3.69378	0.815314	4.94e-10	5.55e-09
525	ENSG00000169247	SH3TC2	protein_coding	37.5457	3.6905	0.761435	1.55e-09	1.62e-08
526	ENSG00000108511	HOXB6	protein_coding	212.326	3.688	0.990973	1.86e-08	1.61e-07
527	ENSG00000123384	LRP1	protein_coding	6089.16	3.68685	0.304585	1.12e-37	2.17e-35
528	ENSG00000168497	CAVIN2	protein_coding	202.239	3.68671	0.889677	2.24e-09	2.27e-08
529	ENSG00000074181	NOTCH3	protein_coding	1880.68	3.68184	0.298695	1.53e-38	3.09e-36
530	ENSG00000075223	SEMA3C	protein_coding	1675.55	3.67584	0.193135	1.38e-83	3.27e-80
531	ENSG00000166670	MMP10	protein_coding	60.1526	3.67532	0.840602	5.3e-09	5.02e-08
532	ENSG00000147614	ATP6V0D2	protein_coding	21.098	3.66423	1.23388	2.08e-05	0.000101043
533	ENSG00000212724	KRTAP2-3	protein_coding	36.8321	3.66297	1.34236	7.91e-07	5.12e-06
534	ENSG00000101000	PROCR	protein_coding	537.943	3.65462	0.503916	2.61e-17	8.46e-16
535	ENSG00000025708	TYMP	protein_coding	580.25	3.65111	0.856892	8.47e-10	9.15e-09
536	ENSG00000101425	BPI	protein_coding	5.33612	3.64703	0.80874	1.08e-07	8.2e-07
537	ENSG00000198542	ITGBL1	protein_coding	294.48	3.64466	0.477595	2.67e-18	9.79e-17
538	ENSG00000170909	OSCAR	protein_coding	38.4491	3.64213	0.757395	5.87e-09	5.52e-08
539	ENSG00000185860	CCDC190	protein_coding	17.3394	3.64157	1.14169	1.23e-06	7.68e-06
540	ENSG00000134242	PTPN22	protein_coding	64.7445	3.63849	0.664295	8.68e-12	1.3e-10
541	ENSG00000100599	AL159141.1	protein_coding	276.053	3.6373	0.376911	7.62e-26	5.89e-24
542	ENSG00000216588	IGSF23	protein_coding	2.15003	3.63133	1.24557	0.000100553	0.000417083
543	ENSG00000164741	DLC1	protein_coding	505.491	3.63126	0.666691	1.06e-11	1.57e-10
544	ENSG00000086696	HSD17B2	protein_coding	71.3167	3.62714	1.03478	3.25e-07	2.26e-06
545	ENSG00000136205	TNS3	protein_coding	2569.75	3.62532	0.493597	8.28e-18	2.88e-16
546	ENSG00000198523	PLN	protein_coding	15.3702	3.62122	0.600684	3.32e-11	4.52e-10
547	ENSG00000168454	TXNDC2	protein_coding	7.72527	3.62085	0.656129	1.43e-09	1.49e-08
548	ENSG00000106571	GLI3	protein_coding	9.03411	3.61348	0.612173	1.79e-10	2.13e-09
549	ENSG00000167123	CERCAM	protein_coding	956.643	3.60881	0.298647	5.44e-38	1.07e-35
550	ENSG00000104324	CPQ	protein_coding	518.047	3.60755	0.330235	2.26e-31	2.76e-29
551	ENSG00000102854	MSLN	protein_coding	21.4484	3.60453	0.711006	4.43e-09	4.26e-08
552	ENSG00000286219	NOTCH2NLC	protein_coding	14.0378	3.60396	0.486342	1.61e-14	3.61e-13
553	ENSG00000141756	FKBP10	protein_coding	4025.84	3.5979	0.340881	5.33e-30	5.73e-28
554	ENSG00000131171	SH3BGRL	protein_coding	197.002	3.59162	1.59256	7.15e-06	3.81e-05
555	ENSG00000120889	TNFRSF10B	protein_coding	1399.33	3.59102	1.22521	1.1e-08	9.95e-08
556	ENSG00000161544	CYGB	protein_coding	28.6753	3.58958	0.443375	1.22e-17	4.14e-16
557	ENSG00000196878	LAMB3	protein_coding	1645.48	3.58678	0.324329	4.19e-32	5.53e-30
558	ENSG00000181649	PHLDA2	protein_coding	913.839	3.58129	0.48631	1.38e-17	4.65e-16
559	ENSG00000120217	CD274	protein_coding	318.45	3.57819	0.707834	4.67e-11	6.18e-10
560	ENSG00000167083	GNGT2	protein_coding	50.8196	3.57411	1.65061	3.73e-05	0.000170294
561	ENSG00000244486	SCARF2	protein_coding	647.319	3.56949	0.410914	2.21e-22	1.3e-20
562	ENSG00000174945	AMZ1	protein_coding	28.8021	3.56804	0.941846	4.65e-07	3.14e-06
563	ENSG00000074410	CA12	protein_coding	692.618	3.56669	0.763198	1.59e-10	1.91e-09
564	ENSG00000180694	TMEM64	protein_coding	526.521	3.56665	0.556627	7.09e-15	1.66e-13
565	ENSG00000006534	ALDH3B1	protein_coding	358.328	3.56337	0.782346	2.8e-10	3.27e-09
566	ENSG00000221955	SLC12A8	protein_coding	384.197	3.55836	0.483108	1.8e-17	5.96e-16
567	ENSG00000137507	LRRC32	protein_coding	295.08	3.55598	0.426567	4.39e-20	1.98e-18
568	ENSG00000182718	ANXA2	protein_coding	27295.7	3.55345	0.504453	1.42e-16	4.2e-15
569	ENSG00000142619	PADI3	protein_coding	43.9794	3.55182	1.11495	6.28e-07	4.14e-06
570	ENSG00000198774	RASSF9	protein_coding	130.829	3.5494	0.411485	1.73e-20	8.11e-19
571	ENSG00000159674	SPON2	protein_coding	986.378	3.54883	0.741862	3.65e-10	4.18e-09
572	ENSG00000004846	ABCB5	protein_coding	9.63467	3.54439	0.778848	2.18e-07	1.57e-06
573	ENSG00000179715	PCED1B	protein_coding	138.918	3.52436	0.700917	7.52e-11	9.57e-10
574	ENSG00000135272	MDFIC	protein_coding	413.375	3.52361	0.317657	2.26e-30	2.55e-28
575	ENSG00000197632	SERPINB2	protein_coding	207.386	3.52036	1.24221	7.37e-07	4.8e-06
576	ENSG00000115380	EFEMP1	protein_coding	1654.72	3.51563	0.750235	6.97e-10	7.66e-09
577	ENSG00000159224	GIP	protein_coding	2.20718	3.51508	1.69763	0.0016107	0.00500055
578	ENSG00000177294	FBXO39	protein_coding	9.67523	3.51236	0.70893	1.48e-08	1.31e-07
579	ENSG00000196337	CGB7	protein_coding	4.56332	3.50719	0.834038	1.46e-06	8.95e-06
580	ENSG00000064989	CALCRL	protein_coding	117.525	3.5016	0.423295	4.98e-19	1.99e-17
581	ENSG00000099260	PALMD	protein_coding	31.7762	3.49971	0.649272	7.67e-10	8.36e-09
582	ENSG00000163430	FSTL1	protein_coding	12526.2	3.49934	0.284952	5.43e-38	1.07e-35
583	ENSG00000166888	STAT6	protein_coding	998.841	3.49113	0.429361	3.22e-19	1.31e-17
584	ENSG00000171872	KLF17	protein_coding	11.8739	3.48527	0.780975	2.23e-07	1.6e-06
585	ENSG00000164294	GPX8	protein_coding	1905.24	3.48462	0.248904	3.89e-48	1.51e-45
586	ENSG00000143851	PTPN7	protein_coding	3.85955	3.48211	0.912481	6.66e-06	3.57e-05
587	ENSG00000138135	CH25H	protein_coding	511.446	3.47432	0.779961	2.11e-09	2.14e-08
588	ENSG00000163661	PTX3	protein_coding	1762.25	3.47247	0.401685	7.3e-21	3.55e-19
589	ENSG00000130303	BST2	protein_coding	476.929	3.47121	0.526305	4.05e-14	8.57e-13
590	ENSG00000169129	AFAP1L2	protein_coding	438.225	3.4691	0.360447	2.86e-25	2.13e-23
591	ENSG00000136574	GATA4	protein_coding	27.6661	3.46526	1.03149	5.57e-07	3.71e-06
592	ENSG00000116774	OLFML3	protein_coding	358.198	3.46367	0.293429	7.28e-35	1.2e-32
593	ENSG00000006606	CCL26	protein_coding	78.0432	3.45865	0.701217	1.74e-09	1.8e-08
594	ENSG00000142627	EPHA2	protein_coding	1743.38	3.45419	0.28082	1.55e-37	2.97e-35
595	ENSG00000164124	TMEM144	protein_coding	30.4286	3.45195	0.494925	6.59e-14	1.35e-12
596	ENSG00000172927	MYEOV	protein_coding	19.3193	3.44549	0.751088	4.07e-08	3.33e-07
597	ENSG00000143320	CRABP2	protein_coding	1776.53	3.44261	0.634958	4.14e-12	6.54e-11
598	ENSG00000146374	RSPO3	protein_coding	12.0699	3.44189	0.499341	3.88e-13	7.06e-12
599	ENSG00000178882	RFLNA	protein_coding	174.428	3.43931	0.335458	8.87e-27	7.43e-25
600	ENSG00000239697	TNFSF12	protein_coding	49.5097	3.43832	0.57096	6.74e-12	1.03e-10
601	ENSG00000112303	VNN2	protein_coding	10.2854	3.43675	0.968891	1.64e-06	9.92e-06
602	ENSG00000113739	STC2	protein_coding	6109.71	3.43532	0.202082	1.23e-66	1.46e-63
603	ENSG00000081237	PTPRC	protein_coding	36.4701	3.43421	0.914674	1.76e-07	1.29e-06
604	ENSG00000121743	GJA3	protein_coding	17.6007	3.43418	0.638588	6.09e-10	6.74e-09
605	ENSG00000178562	CD28	protein_coding	3.24728	3.43228	0.881692	7.85e-06	4.15e-05
606	ENSG00000113319	RASGRF2	protein_coding	371.55	3.42382	0.66884	1.79e-11	2.55e-10
607	ENSG00000117009	KMO	protein_coding	2.97434	3.42342	0.95439	1.15e-05	5.91e-05
608	ENSG00000073792	IGF2BP2	protein_coding	590.894	3.42268	0.600173	1.18e-12	2.01e-11
609	ENSG00000100767	PAPLN	protein_coding	568.517	3.41755	0.706606	4.04e-10	4.6e-09
610	ENSG00000026103	FAS	protein_coding	420.029	3.41615	0.478501	2.32e-16	6.61e-15
611	ENSG00000138798	EGF	protein_coding	42.3658	3.41148	0.648243	1.19e-10	1.46e-09
612	ENSG00000104783	KCNN4	protein_coding	587.112	3.41135	0.396815	4.03e-21	2.02e-19
613	ENSG00000138080	EMILIN1	protein_coding	524.741	3.41131	0.839143	4.88e-09	4.64e-08
614	ENSG00000183696	UPP1	protein_coding	928.54	3.41048	0.650174	4.22e-12	6.65e-11
615	ENSG00000156219	ART3	protein_coding	2.12015	3.40648	1.17976	9.44e-05	0.000394644
616	ENSG00000164694	FNDC1	protein_coding	130.809	3.39168	0.361491	6.46e-23	3.97e-21
617	ENSG00000002586	CD99	protein_coding	7586.05	3.38931	0.246885	1.42e-46	4.92e-44
618	ENSG00000121361	KCNJ8	protein_coding	16.4898	3.38607	0.689621	5.08e-08	4.09e-07
619	ENSG00000129667	RHBDF2	protein_coding	352.261	3.38589	0.382524	2.1e-22	1.24e-20
620	ENSG00000187244	BCAM	protein_coding	513.447	3.38549	0.477277	1.49e-16	4.38e-15
621	ENSG00000090339	ICAM1	protein_coding	1447.08	3.38349	0.300348	1.45e-31	1.82e-29
622	ENSG00000109790	KLHL5	protein_coding	3249.03	3.38246	0.415904	5.11e-20	2.27e-18
623	ENSG00000172548	NIPAL4	protein_coding	39.004	3.38196	0.363474	5.85e-22	3.28e-20
624	ENSG00000183671	GPR1	protein_coding	224.06	3.38007	0.641903	3.15e-11	4.3e-10
625	ENSG00000206538	VGLL3	protein_coding	950.4	3.3783	0.512932	1.27e-14	2.88e-13
626	ENSG00000113140	SPARC	protein_coding	58391.1	3.37672	0.318881	5.91e-30	6.32e-28
627	ENSG00000159403	C1R	protein_coding	626.242	3.37321	0.263838	1e-40	2.38e-38
628	ENSG00000140297	GCNT3	protein_coding	49.5652	3.37171	0.66831	3.92e-10	4.48e-09
629	ENSG00000183729	NPBWR1	protein_coding	21.5907	3.36941	0.952476	2.74e-07	1.93e-06
630	ENSG00000172819	RARG	protein_coding	596.613	3.36807	0.240934	1.12e-47	4.29e-45
631	ENSG00000168899	VAMP5	protein_coding	363.36	3.36662	0.21586	1.18e-57	7.11e-55
632	ENSG00000038295	TLL1	protein_coding	123.367	3.36315	1.36235	4.78e-05	0.000213641
633	ENSG00000110811	P3H3	protein_coding	803.643	3.36045	0.329357	6.88e-28	6.2e-26
634	ENSG00000112837	TBX18	protein_coding	228.254	3.35979	1.8058	2.71e-07	1.92e-06
635	ENSG00000131370	SH3BP5	protein_coding	1062.69	3.35956	0.561734	3.19e-13	5.88e-12
636	ENSG00000110031	LPXN	protein_coding	834.916	3.35843	0.556379	1.39e-13	2.71e-12
637	ENSG00000112297	CRYBG1	protein_coding	1715.51	3.35367	0.432123	3.19e-18	1.16e-16
638	ENSG00000137462	TLR2	protein_coding	37.9251	3.35298	0.895853	1.15e-07	8.7e-07
639	ENSG00000180818	HOXC10	protein_coding	67.1412	3.34555	1.33753	1.29e-05	6.55e-05
640	ENSG00000132109	TRIM21	protein_coding	327.406	3.34481	0.702361	9e-11	1.13e-09
641	ENSG00000130513	GDF15	protein_coding	922.498	3.33694	0.543662	8.37e-14	1.69e-12
642	ENSG00000152953	STK32B	protein_coding	662.817	3.33623	0.665723	8.21e-11	1.04e-09
643	ENSG00000179954	SSC5D	protein_coding	488.375	3.33542	0.635788	2.01e-11	2.85e-10
644	ENSG00000188064	WNT7B	protein_coding	803.913	3.33484	0.658398	6.77e-11	8.69e-10
645	ENSG00000162458	FBLIM1	protein_coding	3431.7	3.32972	0.377949	1.88e-22	1.11e-20
646	ENSG00000185585	OLFML2A	protein_coding	1780.92	3.32669	0.499159	5.13e-15	1.23e-13
647	ENSG00000165996	HACD1	protein_coding	237.918	3.32356	0.513305	2.76e-14	6e-13
648	ENSG00000150347	ARID5B	protein_coding	1233.08	3.32266	0.300622	7.89e-32	1.01e-29
649	ENSG00000105355	PLIN3	protein_coding	2367.77	3.32258	0.382849	6.96e-22	3.89e-20
650	ENSG00000163568	AIM2	protein_coding	13.6863	3.32114	0.776789	3.8e-07	2.61e-06
651	ENSG00000101197	BIRC7	protein_coding	1.17766	3.31776	1.706	0.00406018	0.0113351
652	ENSG00000188549	CCDC9B	protein_coding	611.884	3.3175	0.38423	3.33e-21	1.68e-19
653	ENSG00000091583	APOH	protein_coding	2.18897	3.31204	1.48082	0.00136582	0.00431369
654	ENSG00000164171	ITGA2	protein_coding	1015.92	3.31109	0.477033	6.98e-16	1.86e-14
655	ENSG00000213859	KCTD11	protein_coding	264.877	3.30941	0.287808	1.89e-33	2.83e-31
656	ENSG00000078401	EDN1	protein_coding	430.995	3.30903	1.51015	5.42e-07	3.62e-06
657	ENSG00000185972	CCIN	protein_coding	16.4459	3.30902	0.632793	7.87e-09	7.26e-08
658	ENSG00000072163	LIMS2	protein_coding	257.903	3.3088	0.503365	1.69e-14	3.78e-13
659	ENSG00000198691	ABCA4	protein_coding	35.999	3.30875	0.459016	1.6e-14	3.6e-13
660	ENSG00000165124	SVEP1	protein_coding	288.524	3.30718	0.613259	1.2e-11	1.76e-10
661	ENSG00000065833	ME1	protein_coding	1526.64	3.307	0.501507	7.38e-15	1.72e-13
662	ENSG00000184384	MAML2	protein_coding	1037.09	3.30684	0.266878	1.14e-38	2.33e-36
663	ENSG00000019549	SNAI2	protein_coding	1381.68	3.30313	0.167179	4.08e-89	1.05e-85
664	ENSG00000135914	HTR2B	protein_coding	16.1793	3.30238	2.144	0.0022876	0.00682507
665	ENSG00000198771	RCSD1	protein_coding	70.0827	3.29904	0.889884	2.17e-07	1.56e-06
666	ENSG00000080511	RDH8	protein_coding	5.71204	3.29473	1.08552	5.57e-05	0.000244295
667	ENSG00000068079	IFI35	protein_coding	606.917	3.28509	0.423849	1.97e-18	7.29e-17
668	ENSG00000196126	HLA-DRB1	protein_coding	55.196	3.28174	0.755303	9.78e-08	7.47e-07
669	ENSG00000073146	MOV10L1	protein_coding	24.5546	3.28089	0.762465	1.73e-08	1.5e-07
670	ENSG00000205045	SLFN12L	protein_coding	2.33128	3.27904	2.358	0.0160661	0.0376745
671	ENSG00000151789	ZNF385D	protein_coding	289.679	3.27669	0.781901	3.6e-09	3.49e-08
672	ENSG00000189129	PLAC9	protein_coding	5.70723	3.27494	0.722161	8.51e-07	5.47e-06
673	ENSG00000101335	MYL9	protein_coding	3621.25	3.27267	1.09972	4.18e-07	2.85e-06
674	ENSG00000204287	HLA-DRA	protein_coding	42.0868	3.26849	0.68396	1.23e-08	1.1e-07
675	ENSG00000103522	IL21R	protein_coding	78.5025	3.26722	0.617287	7.34e-10	8.03e-09
676	ENSG00000214274	ANG	protein_coding	25.2819	3.26683	1.06495	1.72e-06	1.04e-05
677	ENSG00000150556	LYPD6B	protein_coding	190.679	3.26585	0.558819	2.62e-12	4.27e-11
678	ENSG00000166401	SERPINB8	protein_coding	665.99	3.26099	0.52743	1.66e-13	3.21e-12
679	ENSG00000110245	APOC3	protein_coding	1.29638	3.25672	1.93802	0.00965507	0.0242722
680	ENSG00000124313	IQSEC2	protein_coding	196.182	3.25482	0.253101	1.16e-40	2.65e-38
681	ENSG00000101134	DOK5	protein_coding	6.9339	3.25466	1.44141	0.00177256	0.00544044
682	ENSG00000139289	PHLDA1	protein_coding	10808.6	3.25378	0.349261	2.89e-24	2.01e-22
683	ENSG00000129474	AJUBA	protein_coding	1260.29	3.25317	0.543178	1.15e-12	1.97e-11
684	ENSG00000136541	ERMN	protein_coding	71.5787	3.25241	0.665058	1.57e-09	1.64e-08
685	ENSG00000101955	SRPX	protein_coding	1822.65	3.25199	0.62744	3.13e-11	4.27e-10
686	ENSG00000185650	ZFP36L1	protein_coding	7107.53	3.25025	0.318362	4.08e-28	3.79e-26
687	ENSG00000136960	ENPP2	protein_coding	67.1311	3.24933	0.684465	1.34e-08	1.19e-07
688	ENSG00000101916	TLR8	protein_coding	18.9701	3.24616	0.835249	9.18e-07	5.86e-06
689	ENSG00000107159	CA9	protein_coding	211.955	3.24609	0.569706	1.14e-11	1.68e-10
690	ENSG00000038945	MSR1	protein_coding	107.02	3.23838	1.38755	4.81e-05	0.000214698
691	ENSG00000184584	STING1	protein_coding	649.138	3.23721	0.233647	8.86e-47	3.15e-44
692	ENSG00000196839	ADA	protein_coding	515.795	3.23481	0.633593	7.28e-11	9.28e-10
693	ENSG00000103710	RASL12	protein_coding	39.8949	3.23095	0.52671	5.11e-12	7.94e-11
694	ENSG00000178690	DYNAP	protein_coding	1.29131	3.22945	1.64739	0.00214948	0.00645639
695	ENSG00000222047	C10orf55	protein_coding	20.5493	3.22549	0.814264	4.27e-07	2.91e-06
696	ENSG00000111728	ST8SIA1	protein_coding	27.5678	3.22505	0.527256	3.77e-11	5.08e-10
697	ENSG00000136997	MYC	protein_coding	1854.94	3.22465	0.378208	9.4e-21	4.54e-19
698	ENSG00000135919	SERPINE2	protein_coding	11765.1	3.22301	0.426601	8.74e-18	3.02e-16
699	ENSG00000203722	RAET1G	protein_coding	54.4566	3.22275	0.399495	8.56e-18	2.97e-16
700	ENSG00000162551	ALPL	protein_coding	844.457	3.22266	0.598687	2.32e-11	3.24e-10
701	ENSG00000134061	CD180	protein_coding	44.1671	3.22181	0.728291	6.89e-08	5.41e-07
702	ENSG00000164266	SPINK1	protein_coding	19.7203	3.21861	0.845047	4.09e-07	2.79e-06
703	ENSG00000164949	GEM	protein_coding	680.491	3.21569	0.466695	1.81e-15	4.58e-14
704	ENSG00000170006	TMEM154	protein_coding	395.842	3.21177	0.442441	1.94e-16	5.62e-15
705	ENSG00000143416	SELENBP1	protein_coding	293.071	3.2096	0.505906	4.78e-14	9.99e-13
706	ENSG00000130203	APOE	protein_coding	1366.78	3.20866	0.481191	5.89e-15	1.4e-13
707	ENSG00000105088	OLFM2	protein_coding	440.444	3.20713	0.336168	9.55e-25	6.87e-23
708	ENSG00000018408	WWTR1	protein_coding	4279.08	3.20689	0.38147	1.02e-20	4.86e-19
709	ENSG00000170989	S1PR1	protein_coding	102.387	3.20677	0.619416	8.3e-10	8.99e-09
710	ENSG00000014257	ACPP	protein_coding	67.7256	3.2032	1.01315	8.41e-07	5.41e-06
711	ENSG00000102287	GABRE	protein_coding	115.933	3.19383	0.956213	9.88e-07	6.27e-06
712	ENSG00000147202	DIAPH2	protein_coding	560.638	3.19239	0.445145	3e-16	8.42e-15
713	ENSG00000081052	COL4A4	protein_coding	144.577	3.1863	0.643087	3.69e-10	4.23e-09
714	ENSG00000142102	PGGHG	protein_coding	128.156	3.18502	0.616142	1.6e-10	1.93e-09
715	ENSG00000073331	ALPK1	protein_coding	210.53	3.18399	0.296187	5.19e-30	5.6e-28
716	ENSG00000166949	SMAD3	protein_coding	1432.9	3.18195	0.192238	3.02e-64	2.79e-61
717	ENSG00000136542	GALNT5	protein_coding	879.829	3.17919	0.350424	1.28e-22	7.7e-21
718	ENSG00000183691	NOG	protein_coding	15.0201	3.17746	0.978835	5.8e-06	3.15e-05
719	ENSG00000128805	ARHGAP22	protein_coding	325.108	3.17734	0.579051	2.1e-11	2.97e-10
720	ENSG00000197208	SLC22A4	protein_coding	78.8601	3.17709	0.34127	4.6e-23	2.89e-21
721	ENSG00000135898	GPR55	protein_coding	3.55653	3.17526	0.976478	5.84e-05	0.000255097
722	ENSG00000139832	RAB20	protein_coding	82.7211	3.17367	1.24875	1.01e-06	6.39e-06
723	ENSG00000171522	PTGER4	protein_coding	68.2352	3.17102	0.82851	2.97e-07	2.08e-06
724	ENSG00000198682	PAPSS2	protein_coding	594.353	3.1701	0.284976	1.86e-31	2.29e-29
725	ENSG00000126895	AVPR2	protein_coding	3.09463	3.16162	0.951637	5.97e-05	0.000260219
726	ENSG00000197614	MFAP5	protein_coding	322.205	3.16079	1.04963	5.31e-06	2.91e-05
727	ENSG00000198326	TMEM239	protein_coding	2.29243	3.15789	1.33959	0.00163583	0.00506733
728	ENSG00000146678	IGFBP1	protein_coding	5.18869	3.15716	0.834822	4.45e-06	2.48e-05
729	ENSG00000140682	TGFB1I1	protein_coding	1105.44	3.15689	0.266743	3.57e-35	6.04e-33
730	ENSG00000072682	P4HA2	protein_coding	3053.85	3.15676	0.278859	8.68e-33	1.22e-30
731	ENSG00000119714	GPR68	protein_coding	171.697	3.15422	0.435661	7.18e-15	1.68e-13
732	ENSG00000125965	GDF5	protein_coding	31.5719	3.15411	0.6641	8.25e-09	7.59e-08
733	ENSG00000091136	LAMB1	protein_coding	10203	3.1538	0.185982	1.44e-67	1.87e-64
734	ENSG00000156510	HKDC1	protein_coding	229.026	3.15198	0.505418	4.11e-13	7.47e-12
735	ENSG00000175505	CLCF1	protein_coding	170.313	3.14935	0.275948	1.92e-32	2.64e-30
736	ENSG00000230257	NFE4	protein_coding	1.62216	3.14846	1.75083	0.00180965	0.00554408
737	ENSG00000088826	SMOX	protein_coding	3887.79	3.14781	0.669198	5.76e-10	6.41e-09
738	ENSG00000115165	CYTIP	protein_coding	189.509	3.14127	0.517481	1.73e-12	2.87e-11
739	ENSG00000114698	PLSCR4	protein_coding	603.14	3.14071	0.416959	2.24e-17	7.35e-16
740	ENSG00000183160	TMEM119	protein_coding	303.141	3.13755	0.896667	8.38e-08	6.47e-07
741	ENSG00000183770	FOXL2	protein_coding	141.128	3.13673	0.704566	2.25e-09	2.27e-08
742	ENSG00000185561	TLCD2	protein_coding	194.527	3.1359	0.326732	1.16e-24	8.31e-23
743	ENSG00000074047	GLI2	protein_coding	222.442	3.13576	0.345454	7.7e-22	4.26e-20
744	ENSG00000206503	HLA-A	protein_coding	36778.7	3.13536	0.564185	5.25e-12	8.13e-11
745	ENSG00000144218	AFF3	protein_coding	495.484	3.12716	0.345926	1.16e-22	7.03e-21
746	ENSG00000174791	RIN1	protein_coding	503.408	3.12666	0.188871	2.03e-63	1.69e-60
747	ENSG00000127863	TNFRSF19	protein_coding	858.778	3.12596	0.366927	1.12e-20	5.33e-19
748	ENSG00000187210	GCNT1	protein_coding	699.278	3.12414	0.55226	4.78e-12	7.46e-11
749	ENSG00000156463	SH3RF2	protein_coding	623.149	3.11786	0.36961	4.79e-20	2.15e-18
750	ENSG00000157654	PALM2AKAP2	protein_coding	5467.13	3.10427	0.433863	4.4e-16	1.21e-14
751	ENSG00000061918	GUCY1B1	protein_coding	296.186	3.10076	0.538811	1.41e-11	2.04e-10
752	ENSG00000132000	PODNL1	protein_coding	62.1271	3.09321	0.514456	3.87e-12	6.14e-11
753	ENSG00000143369	ECM1	protein_coding	949.019	3.09209	0.263941	5.24e-34	8.09e-32
754	ENSG00000128284	APOL3	protein_coding	262.976	3.08839	0.412248	1.53e-15	3.91e-14
755	ENSG00000131016	AKAP12	protein_coding	11619.8	3.08731	0.709159	1.05e-09	1.12e-08
756	ENSG00000182218	HHIPL1	protein_coding	83.021	3.08727	0.34132	1.92e-21	1.01e-19
757	ENSG00000185215	TNFAIP2	protein_coding	2772.28	3.08675	0.381585	3e-19	1.22e-17
758	ENSG00000184347	SLIT3	protein_coding	897.422	3.08623	0.600163	8.28e-11	1.04e-09
759	ENSG00000129675	ARHGEF6	protein_coding	831.404	3.08267	0.298518	3.35e-28	3.13e-26
760	ENSG00000198795	ZNF521	protein_coding	294.082	3.0821	1.13248	2.38e-06	1.39e-05
761	ENSG00000111321	LTBR	protein_coding	1075.24	3.08047	0.354075	9.17e-21	4.43e-19
762	ENSG00000082014	SMARCD3	protein_coding	173.205	3.07891	0.587331	5.33e-11	6.96e-10
763	ENSG00000042493	CAPG	protein_coding	1575.72	3.07546	0.346863	4.34e-22	2.48e-20
764	ENSG00000189184	PCDH18	protein_coding	1224.8	3.07069	0.235973	1.35e-41	3.47e-39
765	ENSG00000116729	WLS	protein_coding	2569.69	3.06671	0.585051	4.31e-11	5.76e-10
766	ENSG00000162576	MXRA8	protein_coding	479.587	3.06156	0.259962	1.35e-33	2.04e-31
767	ENSG00000162849	KIF26B	protein_coding	348.881	3.05281	0.493217	5.11e-13	9.17e-12
768	ENSG00000158270	COLEC12	protein_coding	884.827	3.0524	0.518912	1.29e-12	2.19e-11
769	ENSG00000153029	MR1	protein_coding	675.943	3.05037	0.435938	1.08e-15	2.81e-14
770	ENSG00000173210	ABLIM3	protein_coding	374.586	3.05006	0.312953	2.34e-25	1.77e-23
771	ENSG00000142227	EMP3	protein_coding	1560.35	3.0456	0.256218	9.99e-36	1.71e-33
772	ENSG00000262406	MMP12	protein_coding	64.1238	3.04494	0.955007	1.83e-06	1.09e-05
773	ENSG00000119655	NPC2	protein_coding	3619.26	3.04178	0.3126	1.07e-25	8.17e-24
774	ENSG00000154027	AK5	protein_coding	566.3	3.04025	0.437318	5.84e-15	1.39e-13
775	ENSG00000118985	ELL2	protein_coding	1796.72	3.03949	0.380195	6.98e-19	2.72e-17
776	ENSG00000113302	IL12B	protein_coding	1.69912	3.03852	1.30541	0.000962706	0.00316949
777	ENSG00000013364	MVP	protein_coding	2161.52	3.03846	0.197852	4.73e-56	2.69e-53
778	ENSG00000054277	OPN3	protein_coding	183.169	3.03035	0.568626	9.46e-11	1.18e-09
779	ENSG00000139263	LRIG3	protein_coding	932.033	3.02882	1.01296	2.36e-07	1.69e-06
780	ENSG00000120820	GLT8D2	protein_coding	143.288	3.02796	0.233081	1.14e-40	2.62e-38
781	ENSG00000164520	RAET1E	protein_coding	6.11883	3.02616	0.566163	1.32e-08	1.17e-07
782	ENSG00000130270	ATP8B3	protein_coding	170.499	3.02233	0.472049	1.82e-13	3.48e-12
783	ENSG00000143631	FLG	protein_coding	1616.63	3.01446	1.79906	0.00111587	0.00360809
784	ENSG00000187608	ISG15	protein_coding	1938.72	3.01408	0.862103	3.96e-08	3.26e-07
785	ENSG00000075426	FOSL2	protein_coding	3307.46	3.01222	0.149634	1.2e-91	3.79e-88
786	ENSG00000179046	TRIML2	protein_coding	113.585	3.01203	1.3295	0.000110702	0.000455853
787	ENSG00000159261	CLDN14	protein_coding	71.8756	3.01139	1.15471	5.85e-05	0.000255364
788	ENSG00000179148	ALOXE3	protein_coding	5.07517	3.01106	0.824907	1.09e-05	5.63e-05
789	ENSG00000152689	RASGRP3	protein_coding	55.2706	3.0092	0.814924	1.11e-07	8.4e-07
790	ENSG00000151790	TDO2	protein_coding	54.7671	3.00398	0.657578	1.02e-08	9.29e-08
791	ENSG00000064763	FAR2	protein_coding	382.924	3.00312	0.84133	1.65e-07	1.21e-06
792	ENSG00000174899	SLC66A1L	protein_coding	55.5555	2.99922	0.4995	7.31e-11	9.32e-10
793	ENSG00000169583	CLIC3	protein_coding	44.1055	2.99809	0.631809	9.39e-09	8.58e-08
794	ENSG00000219607	PPP1R3G	protein_coding	35.4928	2.99094	0.563385	4.15e-10	4.72e-09
795	ENSG00000198892	SHISA4	protein_coding	317.079	2.98914	0.364769	1.94e-19	8.1e-18
796	ENSG00000131203	IDO1	protein_coding	8.89987	2.98653	1.00084	4.94e-05	0.000219902
797	ENSG00000167994	RAB3IL1	protein_coding	141.895	2.98406	0.30777	1.06e-24	7.61e-23
798	ENSG00000146373	RNF217	protein_coding	680.28	2.97499	1.10394	2.67e-06	1.55e-05
799	ENSG00000030304	MUSK	protein_coding	22.5421	2.97143	0.734866	2.17e-07	1.56e-06
800	ENSG00000102271	KLHL4	protein_coding	996.901	2.96499	0.347664	3.49e-20	1.59e-18
801	ENSG00000142303	ADAMTS10	protein_coding	27.7114	2.96253	1.45036	3.01e-05	0.000140678
802	ENSG00000186854	TRABD2A	protein_coding	124.995	2.95977	0.209559	9.82e-47	3.44e-44
803	ENSG00000180340	FZD2	protein_coding	883.835	2.958	0.377677	3.61e-18	1.3e-16
804	ENSG00000130202	NECTIN2	protein_coding	2316.27	2.95591	0.546258	2.09e-11	2.95e-10
805	ENSG00000163827	LRRC2	protein_coding	22.6043	2.95548	0.465236	8.22e-12	1.23e-10
806	ENSG00000074527	NTN4	protein_coding	1050.97	2.95539	0.403261	1.97e-16	5.67e-15
807	ENSG00000182667	NTM	protein_coding	188.557	2.95263	1.13959	1.99e-05	9.7e-05
808	ENSG00000079308	TNS1	protein_coding	660.076	2.94464	0.383502	3.36e-17	1.08e-15
809	ENSG00000100504	PYGL	protein_coding	2384.72	2.94422	0.363123	4.58e-19	1.84e-17
810	ENSG00000139173	TMEM117	protein_coding	198.209	2.94408	0.687012	7.21e-09	6.69e-08
811	ENSG00000130045	NXNL2	protein_coding	26.9164	2.94215	0.533565	4.8e-10	5.42e-09
812	ENSG00000127324	TSPAN8	protein_coding	140.043	2.94194	0.701216	3.36e-08	2.79e-07
813	ENSG00000100345	MYH9	protein_coding	42352.6	2.94132	0.32861	7.19e-22	4e-20
814	ENSG00000111335	OAS2	protein_coding	1811.14	2.94022	1.12439	5.17e-06	2.84e-05
815	ENSG00000178175	ZNF366	protein_coding	3.01991	2.9401	0.837941	5.96e-05	0.000259721
816	ENSG00000162078	ZG16B	protein_coding	17.0218	2.93954	1.33345	2.85e-05	0.000134039
817	ENSG00000197594	ENPP1	protein_coding	260.663	2.93554	0.560979	1.64e-10	1.98e-09
818	ENSG00000168398	BDKRB2	protein_coding	308.409	2.93497	0.432109	1.64e-14	3.68e-13
819	ENSG00000160932	LY6E	protein_coding	3681.02	2.93344	0.478227	3.48e-13	6.38e-12
820	ENSG00000163431	LMOD1	protein_coding	271.749	2.93204	0.380592	6.68e-17	2.07e-15
821	ENSG00000115648	MLPH	protein_coding	1103	2.93114	0.537184	5.14e-11	6.75e-10
822	ENSG00000163637	PRICKLE2	protein_coding	511.266	2.92874	0.683336	9e-09	8.24e-08
823	ENSG00000109686	SH3D19	protein_coding	918.99	2.92833	0.585645	8.05e-10	8.75e-09
824	ENSG00000176845	METRNL	protein_coding	440.212	2.92691	0.271514	8.37e-30	8.88e-28
825	ENSG00000172296	SPTLC3	protein_coding	44.668	2.91918	0.592641	1.08e-08	9.79e-08
826	ENSG00000135926	TMBIM1	protein_coding	1435.19	2.91403	0.367966	2.97e-18	1.09e-16
827	ENSG00000169184	MN1	protein_coding	1235.67	2.91382	0.432357	1.46e-14	3.28e-13
828	ENSG00000103313	MEFV	protein_coding	63.5077	2.91078	0.828089	7.2e-07	4.7e-06
829	ENSG00000083444	PLOD1	protein_coding	6044.69	2.91019	0.163857	6.38e-73	1.01e-69
830	ENSG00000116690	PRG4	protein_coding	56.8062	2.90647	0.812291	1.13e-06	7.1e-06
831	ENSG00000136167	LCP1	protein_coding	2017.92	2.90452	0.895168	7.26e-07	4.74e-06
832	ENSG00000185745	IFIT1	protein_coding	1039.63	2.90325	0.484424	2.15e-12	3.53e-11
833	ENSG00000133816	MICAL2	protein_coding	10882	2.89751	0.321619	8.04e-22	4.43e-20
834	ENSG00000186522	SEPTIN10	protein_coding	1862.93	2.89655	0.399881	3.64e-16	1.01e-14
835	ENSG00000135862	LAMC1	protein_coding	15079.6	2.89514	0.213708	2.07e-44	6.13e-42
836	ENSG00000085276	MECOM	protein_coding	219.455	2.89477	0.699982	3.39e-08	2.82e-07
837	ENSG00000197757	HOXC6	protein_coding	18.5515	2.88854	0.999827	2.25e-05	0.000108683
838	ENSG00000074416	MGLL	protein_coding	2503.64	2.88651	0.336792	4.96e-20	2.22e-18
839	ENSG00000159339	PADI4	protein_coding	2.23879	2.8852	1.7741	0.0089511	0.0227188
840	ENSG00000165509	MAGEC3	protein_coding	4.26285	2.88425	1.09726	0.000225081	0.000866908
841	ENSG00000148488	ST8SIA6	protein_coding	9.05277	2.88413	0.555434	1.84e-08	1.6e-07
842	ENSG00000180758	GPR157	protein_coding	157.68	2.88338	0.703719	1.89e-08	1.63e-07
843	ENSG00000073756	PTGS2	protein_coding	683.234	2.88203	1.16177	1.7e-05	8.44e-05
844	ENSG00000231389	HLA-DPA1	protein_coding	31.4838	2.87942	0.791387	3.74e-06	2.12e-05
845	ENSG00000183287	CCBE1	protein_coding	370.995	2.87488	0.413091	8.05e-14	1.64e-12
846	ENSG00000087116	ADAMTS2	protein_coding	1082.84	2.87483	0.467873	7.82e-13	1.38e-11
847	ENSG00000197565	COL4A6	protein_coding	300.845	2.87406	0.591769	1.67e-09	1.73e-08
848	ENSG00000056972	TRAF3IP2	protein_coding	858.179	2.87211	0.479345	1.37e-12	2.3e-11
849	ENSG00000155897	ADCY8	protein_coding	1.01996	2.86985	1.79765	0.00960523	0.0241632
850	ENSG00000132561	MATN2	protein_coding	1285.08	2.86688	0.507989	1.43e-11	2.07e-10
851	ENSG00000151929	BAG3	protein_coding	1493.35	2.86623	0.402578	8.53e-16	2.25e-14
852	ENSG00000175832	ETV4	protein_coding	601.578	2.86555	0.401348	7.8e-16	2.07e-14
853	ENSG00000077238	IL4R	protein_coding	598.823	2.86408	0.316409	2.77e-22	1.62e-20
854	ENSG00000212710	CTAGE1	protein_coding	5.12191	2.86329	0.90017	4.63e-05	0.000207321
855	ENSG00000138378	STAT4	protein_coding	27.458	2.86047	0.603287	1.5e-08	1.33e-07
856	ENSG00000111817	DSE	protein_coding	1429.2	2.85785	0.283103	7.8e-27	6.55e-25
857	ENSG00000168306	ACOX2	protein_coding	25.422	2.85741	0.858892	5.04e-06	2.78e-05
858	ENSG00000164512	ANKRD55	protein_coding	15.5465	2.8566	0.806242	3.8e-06	2.15e-05
859	ENSG00000179583	CIITA	protein_coding	77.9924	2.8556	0.561166	2.14e-09	2.17e-08
860	ENSG00000103485	QPRT	protein_coding	623.186	2.85517	0.476929	1.53e-12	2.57e-11
861	ENSG00000075651	PLD1	protein_coding	267.042	2.85436	0.270365	2.29e-28	2.18e-26
862	ENSG00000100739	BDKRB1	protein_coding	24.6066	2.85435	0.561709	7.28e-09	6.75e-08
863	ENSG00000164465	DCBLD1	protein_coding	1701.66	2.85371	0.4534	2.45e-13	4.58e-12
864	ENSG00000198353	HOXC4	protein_coding	2.35621	2.85181	1.2518	0.00272468	0.00797501
865	ENSG00000206262	FOXL2NB	protein_coding	82.8103	2.84959	0.533825	1.7e-10	2.04e-09
866	ENSG00000266338	NBPF15	protein_coding	321.387	2.8472	0.597187	2.92e-09	2.88e-08
867	ENSG00000138792	ENPEP	protein_coding	452.749	2.84394	0.755188	2.09e-07	1.51e-06
868	ENSG00000269713	NBPF9	protein_coding	604.989	2.83995	0.46591	7.4e-13	1.31e-11
869	ENSG00000132170	PPARG	protein_coding	128.032	2.8392	0.482506	8.69e-12	1.3e-10
870	ENSG00000155966	AFF2	protein_coding	31.9742	2.83674	0.577828	3.05e-08	2.55e-07
871	ENSG00000165886	UBTD1	protein_coding	354.709	2.83541	0.233979	3.84e-36	6.87e-34
872	ENSG00000125869	LAMP5	protein_coding	197.169	2.83496	0.267468	5.87e-28	5.31e-26
873	ENSG00000174963	ZIC4	protein_coding	38.6421	2.83363	0.524196	5.4e-09	5.1e-08
874	ENSG00000131435	PDLIM4	protein_coding	1564.45	2.83045	0.202395	7.08e-47	2.54e-44
875	ENSG00000019991	HGF	protein_coding	193.863	2.83022	0.441118	3.04e-12	4.9e-11
876	ENSG00000140859	KIFC3	protein_coding	919.812	2.82944	0.300929	1.09e-23	7.25e-22
877	ENSG00000106538	RARRES2	protein_coding	1230.26	2.82657	1.33328	0.000200881	0.000781542
878	ENSG00000139874	SSTR1	protein_coding	503.539	2.82571	0.791503	1.49e-07	1.1e-06
879	ENSG00000090013	BLVRB	protein_coding	557.934	2.82381	0.281834	2.25e-26	1.82e-24
880	ENSG00000164122	ASB5	protein_coding	127.146	2.82357	0.403426	8.96e-15	2.08e-13
881	ENSG00000134352	IL6ST	protein_coding	8911.67	2.82084	0.239842	1.5e-34	2.43e-32
882	ENSG00000138166	DUSP5	protein_coding	675.707	2.81467	0.324542	6.82e-21	3.33e-19
883	ENSG00000167767	KRT80	protein_coding	1754.92	2.81319	0.653884	3.3e-08	2.75e-07
884	ENSG00000172985	SH3RF3	protein_coding	594.649	2.81041	0.565158	6.62e-10	7.29e-09
885	ENSG00000172037	LAMB2	protein_coding	3177.65	2.80758	0.168849	1.87e-64	1.83e-61
886	ENSG00000076662	ICAM3	protein_coding	181.099	2.80671	0.390629	1.93e-15	4.88e-14
887	ENSG00000005102	MEOX1	protein_coding	14.0396	2.80402	0.546763	1.22e-08	1.1e-07
888	ENSG00000164188	RANBP3L	protein_coding	17.0455	2.80395	1.22456	6.33e-05	0.000273758
889	ENSG00000159216	RUNX1	protein_coding	1486.31	2.80307	0.16734	5.27e-65	5.55e-62
890	ENSG00000130813	SHFL	protein_coding	575.133	2.79991	0.381645	3.88e-16	1.07e-14
891	ENSG00000140835	CHST4	protein_coding	9.72814	2.79942	0.912249	3.91e-05	0.000177513
892	ENSG00000141750	STAC2	protein_coding	94.563	2.79926	0.621301	1.16e-08	1.04e-07
893	ENSG00000163874	ZC3H12A	protein_coding	440.706	2.79453	0.329182	4.79e-20	2.15e-18
894	ENSG00000133019	CHRM3	protein_coding	152.826	2.79405	0.660625	3.07e-07	2.14e-06
895	ENSG00000266265	KLF14	protein_coding	24.5865	2.78932	1.00146	7.64e-05	0.000325588
896	ENSG00000169248	CXCL11	protein_coding	112.921	2.78503	0.975318	5.29e-06	2.9e-05
897	ENSG00000188729	OSTN	protein_coding	11.4731	2.77932	1.34255	0.000354731	0.0013005
898	ENSG00000243137	PSG4	protein_coding	151.533	2.77798	1.3152	3.25e-05	0.000150726
899	ENSG00000256043	CTSO	protein_coding	346.496	2.77666	0.34509	2.14e-18	7.9e-17
900	ENSG00000110375	UPK2	protein_coding	6.44691	2.77276	0.560196	1.27e-07	9.56e-07
901	ENSG00000105929	ATP6V0A4	protein_coding	9.89572	2.77091	0.669392	1.66e-06	1.01e-05
902	ENSG00000119686	FLVCR2	protein_coding	37.3373	2.76851	0.484777	1.24e-10	1.51e-09
903	ENSG00000134516	DOCK2	protein_coding	233.927	2.76644	0.357177	5.66e-17	1.77e-15
904	ENSG00000106991	ENG	protein_coding	711.472	2.76634	0.644973	3.93e-08	3.23e-07
905	ENSG00000123405	NFE2	protein_coding	46.0806	2.76612	0.441672	4.73e-12	7.39e-11
906	ENSG00000185761	ADAMTSL5	protein_coding	24.0924	2.76204	1.11532	0.000101327	0.000420048
907	ENSG00000042062	RIPOR3	protein_coding	212.576	2.76024	1.00662	1.44e-06	8.84e-06
908	ENSG00000183386	FHL3	protein_coding	489.309	2.75927	0.171411	4.75e-60	3.38e-57
909	ENSG00000243414	TICAM2	protein_coding	18.9779	2.75716	0.333379	1.52e-17	5.13e-16
910	ENSG00000122884	P4HA1	protein_coding	2398.95	2.75457	0.190812	1.97e-49	8.24e-47
911	ENSG00000119917	IFIT3	protein_coding	1329.43	2.75311	0.460052	2.72e-12	4.42e-11
912	ENSG00000135736	CCDC102A	protein_coding	141.018	2.74197	0.202271	1.84e-43	5.13e-41
913	ENSG00000196923	PDLIM7	protein_coding	2932.71	2.74181	0.247204	2.35e-30	2.64e-28
914	ENSG00000149380	P4HA3	protein_coding	501.152	2.73372	0.414138	1.36e-13	2.66e-12
915	ENSG00000071575	TRIB2	protein_coding	1983.29	2.73288	0.674816	4.91e-08	3.96e-07
916	ENSG00000006327	TNFRSF12A	protein_coding	1541.97	2.73183	0.267278	6.06e-26	4.73e-24
917	ENSG00000079337	RAPGEF3	protein_coding	135.028	2.72995	0.487182	8.92e-11	1.12e-09
918	ENSG00000178209	PLEC	protein_coding	11142.4	2.72872	0.281327	7.76e-25	5.65e-23
919	ENSG00000144063	MALL	protein_coding	109.596	2.72499	0.545428	2.94e-09	2.89e-08
920	ENSG00000089177	KIF16B	protein_coding	698.355	2.72496	0.838613	1.96e-06	1.17e-05
921	ENSG00000168621	GDNF	protein_coding	221.663	2.72408	0.748227	2.87e-07	2.02e-06
922	ENSG00000122870	BICC1	protein_coding	740.4	2.72348	0.417984	1.56e-13	3.03e-12
923	ENSG00000162909	CAPN2	protein_coding	9580.84	2.72327	0.304469	1.03e-21	5.58e-20
924	ENSG00000106560	GIMAP2	protein_coding	6.64687	2.72303	0.890096	0.000167827	0.000664498
925	ENSG00000241852	C8orf58	protein_coding	152.834	2.71915	0.422171	3.76e-13	6.86e-12
926	ENSG00000203837	PNLIPRP3	protein_coding	7.32616	2.71889	0.795846	2.02e-05	9.83e-05
927	ENSG00000175482	POLD4	protein_coding	179.611	2.71887	0.195251	8.54e-46	2.76e-43
928	ENSG00000156265	MAP3K7CL	protein_coding	1147.28	2.71535	0.856532	2.35e-06	1.38e-05
929	ENSG00000101160	CTSZ	protein_coding	1726.07	2.71173	0.596418	2.29e-08	1.95e-07
930	ENSG00000198945	L3MBTL3	protein_coding	302.972	2.71064	0.476865	1.91e-11	2.71e-10
931	ENSG00000185338	SOCS1	protein_coding	96.6891	2.70841	0.284451	1.66e-23	1.08e-21
932	ENSG00000178104	PDE4DIP	protein_coding	2425.4	2.70801	0.357623	5.62e-17	1.76e-15
933	ENSG00000145416	MARCHF1	protein_coding	41.9498	2.70178	1.13807	1.23e-05	6.29e-05
934	ENSG00000100300	TSPO	protein_coding	1166.83	2.70151	0.330356	7.51e-19	2.92e-17
935	ENSG00000081041	CXCL2	protein_coding	54.3836	2.70022	0.614676	2.38e-07	1.7e-06
936	ENSG00000179750	APOBEC3B	protein_coding	404.546	2.6984	0.884117	1.99e-06	1.18e-05
937	ENSG00000126709	IFI6	protein_coding	7124.51	2.69675	0.622625	9.55e-09	8.7e-08
938	ENSG00000146409	SLC18B1	protein_coding	336.976	2.69612	1.20582	4.47e-06	2.49e-05
939	ENSG00000005243	COPZ2	protein_coding	162.204	2.69568	0.458903	3.02e-11	4.13e-10
940	ENSG00000148926	ADM	protein_coding	1167.65	2.69173	0.458677	7.69e-12	1.16e-10
941	ENSG00000134853	PDGFRA	protein_coding	298.922	2.69084	0.583726	1.42e-08	1.26e-07
942	ENSG00000214140	PRCD	protein_coding	6.00649	2.68776	0.671191	4.52e-06	2.51e-05
943	ENSG00000168140	VASN	protein_coding	1150.49	2.68624	0.262168	5.19e-27	4.4e-25
944	ENSG00000181467	RAP2B	protein_coding	382.331	2.68136	0.768858	5.01e-07	3.36e-06
945	ENSG00000188001	TPRG1	protein_coding	24.7121	2.68002	0.515541	4.37e-09	4.2e-08
946	ENSG00000186442	KRT3	protein_coding	2.85457	2.67721	1.21782	0.00344949	0.00982914
947	ENSG00000164761	TNFRSF11B	protein_coding	85.117	2.67551	2.12431	3.32e-05	0.000153388
948	ENSG00000090530	P3H2	protein_coding	220.038	2.67468	1.09512	3.02e-05	0.000141003
949	ENSG00000005001	PRSS22	protein_coding	40.4304	2.67344	0.96107	3.17e-05	0.00014712
950	ENSG00000105976	MET	protein_coding	2921.69	2.66675	0.456118	1.52e-11	2.18e-10
951	ENSG00000145431	PDGFC	protein_coding	1318.65	2.6666	0.282651	1.24e-23	8.24e-22
952	ENSG00000114200	BCHE	protein_coding	65.4465	2.6659	1.13298	4.64e-05	0.000207717
953	ENSG00000173559	NABP1	protein_coding	510.562	2.6647	0.236302	1.81e-31	2.25e-29
954	ENSG00000128283	CDC42EP1	protein_coding	1596.27	2.66392	0.410451	1.76e-13	3.38e-12
955	ENSG00000111252	SH2B3	protein_coding	4612.09	2.6622	0.403571	9.06e-14	1.82e-12
956	ENSG00000159176	CSRP1	protein_coding	5872.96	2.66102	0.661477	5.84e-08	4.65e-07
957	ENSG00000196739	COL27A1	protein_coding	813.745	2.65988	0.403341	1.86e-13	3.54e-12
958	ENSG00000011422	PLAUR	protein_coding	1664.53	2.65985	0.5267	5.51e-10	6.15e-09
959	ENSG00000196141	SPATS2L	protein_coding	2795.47	2.6598	0.325315	5.89e-19	2.33e-17
960	ENSG00000157111	TMEM171	protein_coding	287.072	2.65974	0.439422	6.98e-12	1.06e-10
961	ENSG00000185340	GAS2L1	protein_coding	542.868	2.65949	0.362819	3.72e-16	1.03e-14
962	ENSG00000175938	ORAI3	protein_coding	74.8946	2.65899	0.561707	4.56e-09	4.36e-08
963	ENSG00000117114	ADGRL2	protein_coding	2032.58	2.65879	0.625788	3.26e-08	2.72e-07
964	ENSG00000171608	PIK3CD	protein_coding	803.641	2.65408	0.483647	6.29e-11	8.14e-10
965	ENSG00000271383	NBPF19	protein_coding	1.34641	2.65405	1.35377	0.00621325	0.0164872
966	ENSG00000105371	ICAM4	protein_coding	14.2351	2.65156	0.972044	5.27e-05	0.000232684
967	ENSG00000147113	DIPK2B	protein_coding	1.48816	2.65106	1.29704	0.00300185	0.00868121
968	ENSG00000120318	ARAP3	protein_coding	230.234	2.64963	0.356867	5.33e-16	1.44e-14
969	ENSG00000140937	CDH11	protein_coding	1666.03	2.64774	0.385485	1.07e-14	2.45e-13
970	ENSG00000161653	NAGS	protein_coding	75.0026	2.64471	0.633213	6.91e-08	5.43e-07
971	ENSG00000173227	SYT12	protein_coding	67.3785	2.64324	0.67425	3.65e-07	2.52e-06
972	ENSG00000132688	NES	protein_coding	1294.27	2.63823	0.489626	1.18e-10	1.45e-09
973	ENSG00000196187	TMEM63A	protein_coding	678.113	2.63649	0.435628	2.04e-12	3.36e-11
974	ENSG00000166592	RRAD	protein_coding	275.783	2.63631	0.967704	1.12e-05	5.76e-05
975	ENSG00000162616	DNAJB4	protein_coding	1199.05	2.63602	0.19126	1.28e-44	3.86e-42
976	ENSG00000197324	LRP10	protein_coding	5471.57	2.6329	0.253448	8.65e-28	7.75e-26
977	ENSG00000162734	PEA15	protein_coding	8625.2	2.63114	0.249412	4.77e-28	4.38e-26
978	ENSG00000162542	TMCO4	protein_coding	252.239	2.62866	0.167479	1.17e-56	6.92e-54
979	ENSG00000157601	MX1	protein_coding	3132.78	2.62302	0.823454	2.33e-06	1.37e-05
980	ENSG00000135723	FHOD1	protein_coding	1342.45	2.62004	0.159074	4.37e-63	3.55e-60
981	ENSG00000272031	ANKRD34A	protein_coding	83.5993	2.62	0.419951	1.91e-12	3.15e-11
982	ENSG00000137965	IFI44	protein_coding	1753.71	2.61879	0.953413	4.1e-06	2.3e-05
983	ENSG00000149257	SERPINH1	protein_coding	6312.25	2.61868	0.34541	6.95e-17	2.15e-15
984	ENSG00000174348	PODN	protein_coding	67.5513	2.61293	0.307069	8.46e-19	3.27e-17
985	ENSG00000165949	IFI27	protein_coding	1834.48	2.61265	1.11058	8.99e-06	4.7e-05
986	ENSG00000167600	CYP2S1	protein_coding	22.8208	2.61218	0.773455	6.33e-06	3.41e-05
987	ENSG00000121068	TBX2	protein_coding	172.113	2.60871	0.422828	3.04e-12	4.9e-11
988	ENSG00000181333	HEPHL1	protein_coding	70.1086	2.60804	0.843869	7.51e-06	3.98e-05
989	ENSG00000105967	TFEC	protein_coding	52.9435	2.60616	0.881244	1.15e-05	5.9e-05
990	ENSG00000163520	FBLN2	protein_coding	411.61	2.60495	0.532427	2.05e-09	2.09e-08
991	ENSG00000117984	CTSD	protein_coding	5466.84	2.60468	0.0812132	1.35e-227	3.82e-223
992	ENSG00000265972	TXNIP	protein_coding	4072.09	2.60369	0.323866	3.26e-18	1.18e-16
993	ENSG00000149218	ENDOD1	protein_coding	1432.44	2.60181	0.122299	7.71e-102	2.74e-98
994	ENSG00000125733	TRIP10	protein_coding	323.969	2.60102	1.68302	4.63e-06	2.57e-05
995	ENSG00000129250	KIF1C	protein_coding	3850.49	2.59934	0.215362	7.44e-36	1.29e-33
996	ENSG00000165757	JCAD	protein_coding	515.035	2.5947	0.711651	2.64e-07	1.87e-06
997	ENSG00000175018	TEX36	protein_coding	3.63544	2.59342	0.909046	0.000322673	0.00119484
998	ENSG00000154451	GBP5	protein_coding	101.634	2.59089	0.708112	9.85e-07	6.25e-06
999	ENSG00000175040	CHST2	protein_coding	587.981	2.58962	0.582028	1.28e-08	1.14e-07
1000	ENSG00000174600	CMKLR1	protein_coding	103.759	2.58864	0.994722	4.7e-05	0.000210023
1001	ENSG00000152822	GRM1	protein_coding	6.46835	2.58641	0.518876	1.04e-07	7.9e-07
1002	ENSG00000102312	PORCN	protein_coding	481.411	2.58279	0.272309	1.63e-23	1.06e-21
1003	ENSG00000157570	TSPAN18	protein_coding	1171.16	2.57857	0.413256	2.39e-12	3.91e-11
1004	ENSG00000185483	ROR1	protein_coding	604.576	2.57137	0.392044	1.93e-13	3.67e-12
1005	ENSG00000165424	ZCCHC24	protein_coding	1241.56	2.56973	0.240852	7.23e-29	7.31e-27
1006	ENSG00000119922	IFIT2	protein_coding	722.418	2.56635	0.618601	7.24e-08	5.66e-07
1007	ENSG00000157873	TNFRSF14	protein_coding	362.456	2.56629	0.602485	7.9e-08	6.13e-07
1008	ENSG00000258713	C20orf141	protein_coding	2.95737	2.56289	0.996881	0.000756955	0.00255821
1009	ENSG00000197142	ACSL5	protein_coding	170.152	2.56206	0.472862	2.75e-10	3.22e-09
1010	ENSG00000118503	TNFAIP3	protein_coding	1652.77	2.562	0.177341	3.37e-49	1.39e-46
1011	ENSG00000164574	GALNT10	protein_coding	1584.4	2.56192	0.340682	2.98e-16	8.35e-15
1012	ENSG00000136717	BIN1	protein_coding	1513.21	2.56087	0.306783	2.6e-19	1.07e-17
1013	ENSG00000162627	SNX7	protein_coding	706.838	2.55995	1.24365	0.000171705	0.000678249
1014	ENSG00000182022	CHST15	protein_coding	985.67	2.5584	0.705066	4.93e-07	3.31e-06
1015	ENSG00000189052	CGB5	protein_coding	2.95482	2.55727	1.09481	0.00397695	0.0111278
1016	ENSG00000013588	GPRC5A	protein_coding	877.202	2.55476	0.534644	4.45e-09	4.27e-08
1017	ENSG00000100344	PNPLA3	protein_coding	203.411	2.55413	0.250294	2.06e-26	1.68e-24
1018	ENSG00000205413	SAMD9	protein_coding	1112.4	2.55279	1.27472	5.87e-06	3.18e-05
1019	ENSG00000076706	MCAM	protein_coding	7062.68	2.55166	0.410703	1.93e-12	3.18e-11
1020	ENSG00000133321	PLAAT4	protein_coding	304.554	2.54966	0.388183	2.72e-13	5.05e-12
1021	ENSG00000116678	LEPR	protein_coding	513.295	2.54822	0.369755	1.79e-14	3.99e-13
1022	ENSG00000165181	SHOC1	protein_coding	5.0914	2.54383	0.792313	9.96e-05	0.000413782
1023	ENSG00000145703	IQGAP2	protein_coding	108.52	2.54197	0.643126	2.65e-07	1.88e-06
1024	ENSG00000107968	MAP3K8	protein_coding	87.9941	2.54025	0.370499	1.26e-13	2.49e-12
1025	ENSG00000107551	RASSF4	protein_coding	316.58	2.53685	0.44369	2.8e-11	3.86e-10
1026	ENSG00000127083	OMD	protein_coding	8.67437	2.53546	0.844694	5.8e-05	0.000253475
1027	ENSG00000166033	HTRA1	protein_coding	2737.11	2.53441	0.586713	2.22e-08	1.9e-07
1028	ENSG00000148737	TCF7L2	protein_coding	310.539	2.53336	0.185443	2.98e-44	8.64e-42
1029	ENSG00000143545	RAB13	protein_coding	665.257	2.5316	0.347988	8.89e-16	2.34e-14
1030	ENSG00000148848	ADAM12	protein_coding	6962.38	2.52716	0.432454	1.78e-11	2.54e-10
1031	ENSG00000171502	COL24A1	protein_coding	107.911	2.52507	0.503104	4.24e-09	4.09e-08
1032	ENSG00000164733	CTSB	protein_coding	7718.12	2.52428	0.251665	4.77e-26	3.78e-24
1033	ENSG00000070404	FSTL3	protein_coding	583.689	2.52378	0.312196	1.31e-17	4.45e-16
1034	ENSG00000121858	TNFSF10	protein_coding	215.52	2.52172	0.700066	1.86e-06	1.11e-05
1035	ENSG00000111087	GLI1	protein_coding	135.347	2.52101	0.233602	2.15e-28	2.07e-26
1036	ENSG00000181019	NQO1	protein_coding	6039.47	2.51795	0.294693	3.16e-20	1.45e-18
1037	ENSG00000112769	LAMA4	protein_coding	5010.31	2.51779	0.684149	5.56e-07	3.7e-06
1038	ENSG00000136630	HLX	protein_coding	158.671	2.51317	0.469858	2.92e-10	3.4e-09
1039	ENSG00000187268	FAM9C	protein_coding	19.615	2.51257	0.661618	1e-05	5.2e-05
1040	ENSG00000125848	FLRT3	protein_coding	375.947	2.5116	0.424974	2.07e-11	2.93e-10
1041	ENSG00000173193	PARP14	protein_coding	3116.74	2.51079	0.217932	8.73e-33	1.22e-30
1042	ENSG00000173221	GLRX	protein_coding	683.25	2.50596	0.373744	5.83e-14	1.2e-12
1043	ENSG00000197043	ANXA6	protein_coding	6388.34	2.5042	0.237998	4.35e-28	4.03e-26
1044	ENSG00000171867	PRNP	protein_coding	6465.22	2.50092	0.369395	4.75e-14	9.93e-13
1045	ENSG00000118308	LRMP	protein_coding	85.0123	2.49613	1.01239	6.13e-05	0.000266047
1046	ENSG00000214402	LCNL1	protein_coding	9.54687	2.49548	1.51011	0.00107968	0.00350303
1047	ENSG00000141504	SAT2	protein_coding	486.968	2.49428	0.460208	1.43e-10	1.74e-09
1048	ENSG00000138678	GPAT3	protein_coding	548.371	2.49408	0.344852	2.49e-15	6.18e-14
1049	ENSG00000131015	ULBP2	protein_coding	163.419	2.49295	0.357343	1.97e-14	4.38e-13
1050	ENSG00000100490	CDKL1	protein_coding	98.9123	2.48667	0.33106	6.03e-16	1.63e-14
1051	ENSG00000050344	NFE2L3	protein_coding	523.849	2.48366	0.39872	2.85e-12	4.61e-11
1052	ENSG00000152463	OLAH	protein_coding	4.8578	2.48364	1.25664	0.000882589	0.00293429
1053	ENSG00000029559	IBSP	protein_coding	5.52522	2.48101	0.829214	0.000518911	0.00182628
1054	ENSG00000170498	KISS1	protein_coding	51.8185	2.48065	1.25434	9.32e-05	0.000389588
1055	ENSG00000026950	BTN3A1	protein_coding	878.351	2.48038	0.399676	1.79e-12	2.96e-11
1056	ENSG00000122877	EGR2	protein_coding	54.5851	2.47874	0.34217	1.45e-14	3.28e-13
1057	ENSG00000041353	RAB27B	protein_coding	942.695	2.4787	0.319321	3.69e-17	1.18e-15
1058	ENSG00000169031	COL4A3	protein_coding	46.4938	2.47734	0.536059	3.98e-08	3.27e-07
1059	ENSG00000104419	NDRG1	protein_coding	2711.58	2.47713	0.376513	1.69e-13	3.26e-12
1060	ENSG00000120949	TNFRSF8	protein_coding	292.432	2.47117	1.00654	3.48e-05	0.000160074
1061	ENSG00000151917	BEND6	protein_coding	431.781	2.46762	0.295249	3.62e-19	1.47e-17
1062	ENSG00000121005	CRISPLD1	protein_coding	194.496	2.46586	0.685145	4.52e-07	3.06e-06
1063	ENSG00000186470	BTN3A2	protein_coding	1191.9	2.46581	0.534496	1.06e-08	9.61e-08
1064	ENSG00000110628	SLC22A18	protein_coding	229.883	2.46047	0.291441	2.58e-19	1.06e-17
1065	ENSG00000197461	PDGFA	protein_coding	426.236	2.45923	0.565867	4.57e-08	3.72e-07
1066	ENSG00000124920	MYRF	protein_coding	1080.58	2.45911	0.842652	5.64e-06	3.07e-05
1067	ENSG00000145012	LPP	protein_coding	2516.89	2.45468	0.512548	4.49e-09	4.3e-08
1068	ENSG00000149305	HTR3B	protein_coding	1.70924	2.45453	1.04436	0.00142171	0.00447082
1069	ENSG00000171408	PDE7B	protein_coding	194.285	2.45315	1.08545	8.84e-05	0.000371368
1070	ENSG00000259207	ITGB3	protein_coding	1210.16	2.45178	0.574659	6.22e-08	4.93e-07
1071	ENSG00000169252	ADRB2	protein_coding	62.506	2.4509	0.736576	7.21e-06	3.84e-05
1072	ENSG00000051128	HOMER3	protein_coding	596.395	2.44873	0.311513	1.76e-17	5.84e-16
1073	ENSG00000182389	CACNB4	protein_coding	175.307	2.44871	0.588295	9.32e-08	7.15e-07
1074	ENSG00000116260	QSOX1	protein_coding	5696	2.44811	0.308704	2.01e-17	6.64e-16
1075	ENSG00000185760	KCNQ5	protein_coding	132.474	2.44767	0.737924	2.11e-05	0.000102518
1076	ENSG00000145536	ADAMTS16	protein_coding	69.2189	2.44577	0.516944	7.53e-08	5.87e-07
1077	ENSG00000134250	NOTCH2	protein_coding	5086.03	2.44442	0.232794	8.2e-28	7.37e-26
1078	ENSG00000163739	CXCL1	protein_coding	155.311	2.44406	0.595998	5.38e-07	3.59e-06
1079	ENSG00000177707	NECTIN3	protein_coding	414.802	2.43901	0.74332	3.24e-06	1.85e-05
1080	ENSG00000012124	CD22	protein_coding	2.49577	2.43829	0.944976	0.00108902	0.00352959
1081	ENSG00000156869	FRRS1	protein_coding	33.811	2.43804	0.909214	3.05e-05	0.000142196
1082	ENSG00000133818	RRAS2	protein_coding	1383.37	2.43577	0.356589	5.28e-14	1.09e-12
1083	ENSG00000084636	COL16A1	protein_coding	1379.87	2.43298	0.402828	7.49e-12	1.13e-10
1084	ENSG00000128335	APOL2	protein_coding	1294.73	2.42954	0.191974	7.4e-39	1.53e-36
1085	ENSG00000092607	TBX15	protein_coding	573.714	2.42934	0.415515	2.03e-11	2.88e-10
1086	ENSG00000144645	OSBPL10	protein_coding	620.185	2.42853	0.266692	5.76e-22	3.24e-20
1087	ENSG00000081189	MEF2C	protein_coding	57.1903	2.4258	1.07225	0.000235666	0.000903881
1088	ENSG00000028137	TNFRSF1B	protein_coding	277.009	2.42202	0.923514	9.42e-06	4.91e-05
1089	ENSG00000175906	ARL4D	protein_coding	478.865	2.42023	0.186754	4.71e-40	1.03e-37
1090	ENSG00000124570	SERPINB6	protein_coding	2309.82	2.41932	0.325538	5.26e-16	1.42e-14
1091	ENSG00000133216	EPHB2	protein_coding	2422.1	2.41902	0.644723	2.79e-07	1.97e-06
1092	ENSG00000140044	JDP2	protein_coding	716.13	2.41898	0.464938	6.41e-10	7.08e-09
1093	ENSG00000086991	NOX4	protein_coding	21.7863	2.41736	1.02666	0.000791609	0.00266266
1094	ENSG00000170454	KRT75	protein_coding	1629.46	2.41732	0.774849	6.61e-06	3.55e-05
1095	ENSG00000166106	ADAMTS15	protein_coding	829.46	2.41448	0.451492	4.07e-10	4.63e-09
1096	ENSG00000182326	C1S	protein_coding	677.923	2.41386	0.373103	7.59e-13	1.34e-11
1097	ENSG00000196562	SULF2	protein_coding	1223.85	2.41185	0.365019	2.68e-13	4.98e-12
1098	ENSG00000013016	EHD3	protein_coding	476.413	2.41176	0.49238	2.93e-09	2.89e-08
1099	ENSG00000065308	TRAM2	protein_coding	5522.94	2.40979	0.338116	9.87e-15	2.27e-13
1100	ENSG00000115232	ITGA4	protein_coding	1104.41	2.40825	0.448878	2.87e-10	3.34e-09
1101	ENSG00000171992	SYNPO	protein_coding	924.321	2.40546	0.691538	1e-06	6.34e-06
1102	ENSG00000084093	REST	protein_coding	1292.65	2.40178	0.315597	1.25e-16	3.76e-15
1103	ENSG00000125648	SLC25A23	protein_coding	269.705	2.40041	0.79294	6.84e-06	3.66e-05
1104	ENSG00000124875	CXCL6	protein_coding	152.55	2.39824	0.957838	6.68e-05	0.000286823
1105	ENSG00000079841	RIMS1	protein_coding	129.639	2.39712	0.557411	9.29e-08	7.12e-07
1106	ENSG00000126561	STAT5A	protein_coding	197.936	2.3965	0.33826	8.28e-15	1.93e-13
1107	ENSG00000103876	FAH	protein_coding	312.166	2.39501	0.196523	7.41e-36	1.29e-33
1108	ENSG00000173281	PPP1R3B	protein_coding	679.757	2.39474	0.522982	1.41e-08	1.25e-07
1109	ENSG00000175745	NR2F1	protein_coding	785.501	2.39389	0.677407	1.41e-06	8.69e-06
1110	ENSG00000165029	ABCA1	protein_coding	524.559	2.39269	0.452879	8.53e-10	9.22e-09
1111	ENSG00000185942	NKAIN3	protein_coding	20.2062	2.39241	0.697576	7.99e-06	4.22e-05
1112	ENSG00000141506	PIK3R5	protein_coding	2.52861	2.39123	1.07217	0.00259553	0.00764426
1113	ENSG00000222009	BTBD19	protein_coding	37.8425	2.39027	0.371457	6.1e-12	9.37e-11
1114	ENSG00000169439	SDC2	protein_coding	2801.16	2.38738	0.432598	1.57e-10	1.9e-09
1115	ENSG00000240184	PCDHGC3	protein_coding	1982.04	2.38684	0.199828	5.92e-35	9.89e-33
1116	ENSG00000115107	STEAP3	protein_coding	1401.05	2.38675	0.454248	5.73e-10	6.39e-09
1117	ENSG00000180875	GREM2	protein_coding	97.0534	2.38597	0.682659	1.59e-06	9.65e-06
1118	ENSG00000037965	HOXC8	protein_coding	11.5078	2.38592	1.1322	0.00125976	0.00401578
1119	ENSG00000142347	MYO1F	protein_coding	2.05045	2.38365	1.13935	0.00355692	0.0100877
1120	ENSG00000035862	TIMP2	protein_coding	13876.4	2.38337	0.22388	1.16e-28	1.15e-26
1121	ENSG00000182534	MXRA7	protein_coding	5439.03	2.38136	0.418824	7.62e-11	9.67e-10
1122	ENSG00000205221	VIT	protein_coding	18.8726	2.38117	0.596317	3.09e-06	1.77e-05
1123	ENSG00000188906	LRRK2	protein_coding	33.4744	2.37972	0.35588	2.34e-12	3.83e-11
1124	ENSG00000176907	TCIM	protein_coding	196.308	2.37936	1.15207	0.000217102	0.000838339
1125	ENSG00000243811	APOBEC3D	protein_coding	12.3947	2.37685	0.425952	3.06e-09	3e-08
1126	ENSG00000099337	KCNK6	protein_coding	321.6	2.37586	0.606854	3.36e-07	2.33e-06
1127	ENSG00000131019	ULBP3	protein_coding	217.053	2.37387	0.739766	8.64e-06	4.53e-05
1128	ENSG00000140379	BCL2A1	protein_coding	32.0901	2.37364	1.26602	0.00199896	0.00605357
1129	ENSG00000188051	TMEM221	protein_coding	1.6982	2.37351	1.21572	0.00584728	0.0156315
1130	ENSG00000177989	ODF3B	protein_coding	63.1063	2.37234	0.971095	5.06e-05	0.000224462
1131	ENSG00000182197	EXT1	protein_coding	494.63	2.3715	0.224516	1.09e-27	9.69e-26
1132	ENSG00000164099	PRSS12	protein_coding	833.993	2.36669	1.03721	0.000148648	0.000595956
1133	ENSG00000134247	PTGFRN	protein_coding	3813.16	2.36596	0.206647	2.72e-32	3.68e-30
1134	ENSG00000154511	DIPK1A	protein_coding	604.551	2.36489	0.258433	7.2e-22	4e-20
1135	ENSG00000198715	GLMP	protein_coding	1190.45	2.36342	0.265736	4.15e-21	2.07e-19
1136	ENSG00000142552	RCN3	protein_coding	735.282	2.3603	0.726745	1.97e-06	1.17e-05
1137	ENSG00000154734	ADAMTS1	protein_coding	1047.48	2.35986	0.426014	2.55e-10	2.99e-09
1138	ENSG00000163235	TGFA	protein_coding	155.038	2.35641	0.451066	1.02e-09	1.08e-08
1139	ENSG00000205542	TMSB4X	protein_coding	23391.5	2.35546	0.361206	3.07e-13	5.67e-12
1140	ENSG00000056998	GYG2	protein_coding	222.466	2.35499	0.550965	9.17e-08	7.04e-07
1141	ENSG00000142798	HSPG2	protein_coding	4163.89	2.35477	0.148243	2.43e-58	1.53e-55
1142	ENSG00000204539	CDSN	protein_coding	18.0554	2.35354	0.673164	1.67e-05	8.29e-05
1143	ENSG00000175984	DENND2C	protein_coding	125.355	2.35312	0.430593	3.09e-10	3.59e-09
1144	ENSG00000060140	STYK1	protein_coding	31.7774	2.35064	1.65838	5.03e-05	0.000223466
1145	ENSG00000115598	IL1RL2	protein_coding	8.27984	2.34988	0.604291	1.75e-05	8.63e-05
1146	ENSG00000198758	EPS8L3	protein_coding	1.72756	2.34678	1.3385	0.00838004	0.0214747
1147	ENSG00000214107	MAGEB1	protein_coding	4.23601	2.34427	1.29559	0.00566774	0.0152145
1148	ENSG00000150782	IL18	protein_coding	18.3981	2.34123	0.715422	1.61e-05	8.05e-05
1149	ENSG00000120937	NPPB	protein_coding	11.5157	2.34122	0.842178	0.000252657	0.000960616
1150	ENSG00000104325	DECR1	protein_coding	708.917	2.34104	0.272248	5.08e-20	2.26e-18
1151	ENSG00000075643	MOCOS	protein_coding	563.592	2.33915	0.608642	9.54e-07	6.07e-06
1152	ENSG00000163394	CCKAR	protein_coding	29.7602	2.33911	0.964173	6.03e-05	0.000262437
1153	ENSG00000187808	SOWAHD	protein_coding	8.42843	2.33755	0.871341	0.000168054	0.000665123
1154	ENSG00000110203	FOLR3	protein_coding	2.85958	2.33262	0.974112	0.00120122	0.00385078
1155	ENSG00000134070	IRAK2	protein_coding	303.644	2.33154	0.584375	3.15e-07	2.2e-06
1156	ENSG00000113916	BCL6	protein_coding	574.317	2.32921	0.469843	2.66e-09	2.65e-08
1157	ENSG00000139985	ADAM21	protein_coding	8.84645	2.3275	0.646048	1.6e-05	8e-05
1158	ENSG00000167080	B4GALNT2	protein_coding	3.13083	2.32559	1.43747	0.00189561	0.00578002
1159	ENSG00000165091	TMC1	protein_coding	5.89456	2.32505	0.519038	1.24e-06	7.7e-06
1160	ENSG00000153814	JAZF1	protein_coding	556.969	2.32274	0.318815	2.84e-15	7.02e-14
1161	ENSG00000177363	LRRN4CL	protein_coding	53.7391	2.31962	0.296826	1.95e-16	5.63e-15
1162	ENSG00000171812	COL8A2	protein_coding	68.9289	2.31916	0.34877	1.48e-12	2.49e-11
1163	ENSG00000099937	SERPIND1	protein_coding	25.8461	2.31802	1.04252	0.000236722	0.000907686
1164	ENSG00000152284	TCF7L1	protein_coding	323.491	2.31796	0.443853	7.66e-10	8.35e-09
1165	ENSG00000134245	WNT2B	protein_coding	57.8855	2.31774	0.379984	2.71e-11	3.74e-10
1166	ENSG00000198363	ASPH	protein_coding	11569.8	2.31545	0.220005	1.48e-27	1.3e-25
1167	ENSG00000130300	PLVAP	protein_coding	2.70695	2.31391	1.28753	0.00412228	0.011488
1168	ENSG00000152952	PLOD2	protein_coding	6300.44	2.31044	0.171771	7.09e-43	1.94e-40
1169	ENSG00000197496	SLC2A10	protein_coding	143.362	2.30852	0.253644	2.81e-21	1.43e-19
1170	ENSG00000010295	IFFO1	protein_coding	63.4668	2.30555	0.60344	9.35e-07	5.96e-06
1171	ENSG00000268655	AC008687.4	protein_coding	5.98421	2.30493	0.653231	4.31e-05	0.000194172
1172	ENSG00000196511	TPK1	protein_coding	109.514	2.30473	0.367631	5.93e-12	9.12e-11
1173	ENSG00000146648	EGFR	protein_coding	1224.73	2.30409	2.19408	1.15e-05	5.89e-05
1174	ENSG00000057019	DCBLD2	protein_coding	10989.1	2.30194	0.180308	8.71e-39	1.79e-36
1175	ENSG00000184922	FMNL1	protein_coding	813.257	2.3019	0.27795	1.04e-18	3.97e-17
1176	ENSG00000182162	P2RY8	protein_coding	5.24158	2.30128	0.795893	0.000253721	0.000964276
1177	ENSG00000143537	ADAM15	protein_coding	2745.39	2.29803	0.205484	1.43e-30	1.65e-28
1178	ENSG00000172403	SYNPO2	protein_coding	235.826	2.29685	0.568752	4.62e-07	3.12e-06
1179	ENSG00000180806	HOXC9	protein_coding	19.3526	2.29301	0.462691	6.53e-08	5.16e-07
1180	ENSG00000138696	BMPR1B	protein_coding	155.006	2.29294	0.344998	1.76e-12	2.91e-11
1181	ENSG00000119938	PPP1R3C	protein_coding	473.978	2.29288	0.301057	2.77e-16	7.8e-15
1182	ENSG00000137936	BCAR3	protein_coding	1488.06	2.29256	0.480437	9.53e-09	8.69e-08
1183	ENSG00000175946	KLHL38	protein_coding	6.51059	2.29238	0.622858	2.49e-05	0.000119003
1184	ENSG00000205277	MUC12	protein_coding	3.37476	2.29103	0.868922	0.000658721	0.00226064
1185	ENSG00000211445	GPX3	protein_coding	621.445	2.29057	0.304046	3.63e-16	1.01e-14
1186	ENSG00000103335	PIEZO1	protein_coding	3455.65	2.29013	0.316977	5.08e-15	1.22e-13
1187	ENSG00000136732	GYPC	protein_coding	969.43	2.28787	1.02196	1.53e-05	7.68e-05
1188	ENSG00000132481	TRIM47	protein_coding	944.06	2.28649	0.369952	4.84e-12	7.53e-11
1189	ENSG00000118777	ABCG2	protein_coding	24.928	2.28588	0.950644	5.47e-05	0.000240564
1190	ENSG00000157617	C2CD2	protein_coding	671.204	2.28304	0.411581	1.87e-10	2.23e-09
1191	ENSG00000186047	DLEU7	protein_coding	5.01028	2.28137	0.611721	2.77e-05	0.000130561
1192	ENSG00000165376	CLDN2	protein_coding	13.5307	2.28017	0.814549	0.000135627	0.000548786
1193	ENSG00000224982	TMEM233	protein_coding	65.5868	2.27996	1.13891	0.000368836	0.00134699
1194	ENSG00000196188	CTSE	protein_coding	2.96844	2.27989	0.951575	0.00152557	0.00476524
1195	ENSG00000066248	NGEF	protein_coding	132.4	2.27811	0.168701	1.39e-42	3.7e-40
1196	ENSG00000130702	LAMA5	protein_coding	5911.06	2.27753	0.232263	1.64e-24	1.16e-22
1197	ENSG00000123843	C4BPB	protein_coding	4.50582	2.27699	0.89779	0.000913297	0.00302611
1198	ENSG00000205220	PSMB10	protein_coding	146.27	2.27623	0.168745	1.38e-42	3.7e-40
1199	ENSG00000039560	RAI14	protein_coding	5085.19	2.27584	0.380258	1.83e-11	2.6e-10
1200	ENSG00000128602	SMO	protein_coding	342.741	2.27468	0.207627	1.47e-29	1.53e-27
1201	ENSG00000088756	ARHGAP28	protein_coding	929.284	2.27161	0.445515	2.58e-09	2.58e-08
1202	ENSG00000117600	PLPPR4	protein_coding	23.2194	2.27116	1.09137	0.00128301	0.00407903
1203	ENSG00000143869	GDF7	protein_coding	4.98499	2.2708	0.713771	0.000193668	0.00075607
1204	ENSG00000136689	IL1RN	protein_coding	66.579	2.26886	1.1101	0.000266437	0.00100694
1205	ENSG00000133392	MYH11	protein_coding	41.7505	2.26693	0.530689	4.81e-07	3.23e-06
1206	ENSG00000198502	HLA-DRB5	protein_coding	3.05621	2.26677	0.834511	0.0012308	0.00393404
1207	ENSG00000108797	CNTNAP1	protein_coding	950.347	2.26579	0.360504	2.88e-12	4.66e-11
1208	ENSG00000118407	FILIP1	protein_coding	90.6788	2.26566	0.791113	3.63e-05	0.000166188
1209	ENSG00000100439	ABHD4	protein_coding	1852.46	2.26537	0.200886	2.59e-31	3.14e-29
1210	ENSG00000170153	RNF150	protein_coding	593.098	2.26454	0.667591	1.85e-06	1.11e-05
1211	ENSG00000049860	HEXB	protein_coding	3217.03	2.26375	0.217196	3.49e-27	2.97e-25
1212	ENSG00000176971	FIBIN	protein_coding	158.933	2.25823	0.569614	8.8e-07	5.64e-06
1213	ENSG00000155324	GRAMD2B	protein_coding	772.821	2.25818	0.333741	1.07e-13	2.13e-12
1214	ENSG00000183486	MX2	protein_coding	899.451	2.25657	0.855018	0.000107574	0.000443936
1215	ENSG00000135917	SLC19A3	protein_coding	2.84705	2.25261	1.04982	0.00480052	0.0131411
1216	ENSG00000168481	LGI3	protein_coding	7.86531	2.25112	0.653618	3.97e-05	0.000180327
1217	ENSG00000177706	FAM20C	protein_coding	1480.2	2.25015	0.448983	2.71e-09	2.7e-08
1218	ENSG00000145794	MEGF10	protein_coding	292.005	2.24934	0.354905	3.08e-12	4.94e-11
1219	ENSG00000189171	S100A13	protein_coding	1109.23	2.24818	0.441758	1.61e-09	1.67e-08
1220	ENSG00000163092	XIRP2	protein_coding	9.51982	2.24729	0.559976	6.66e-06	3.58e-05
1221	ENSG00000138448	ITGAV	protein_coding	5415.96	2.2406	0.159539	4.96e-46	1.62e-43
1222	ENSG00000169432	SCN9A	protein_coding	456.981	2.23891	1.35225	0.000103552	0.000428399
1223	ENSG00000110057	UNC93B1	protein_coding	446.906	2.23847	0.386375	5.32e-11	6.96e-10
1224	ENSG00000159263	SIM2	protein_coding	77.532	2.23834	0.42549	2.43e-09	2.43e-08
1225	ENSG00000122694	GLIPR2	protein_coding	860.53	2.23805	0.339876	3.78e-13	6.88e-12
1226	ENSG00000197948	FCHSD1	protein_coding	368.207	2.23749	0.460823	8.8e-09	8.07e-08
1227	ENSG00000180801	ARSJ	protein_coding	1403.04	2.23641	0.613636	1.68e-06	1.02e-05
1228	ENSG00000172061	LRRC15	protein_coding	29.4754	2.23608	0.594693	3.11e-06	1.79e-05
1229	ENSG00000144681	STAC	protein_coding	540.898	2.2358	0.522764	1.38e-07	1.03e-06
1230	ENSG00000181381	DDX60L	protein_coding	550.687	2.23547	0.20102	1.79e-30	2.06e-28
1231	ENSG00000152049	KCNE4	protein_coding	371.634	2.2334	1.70596	4.64e-05	0.000207676
1232	ENSG00000160801	PTH1R	protein_coding	6.8125	2.23336	0.796525	0.000261161	0.000989637
1233	ENSG00000148426	PROSER2	protein_coding	91.2727	2.23171	0.466343	2.29e-08	1.95e-07
1234	ENSG00000173262	SLC2A14	protein_coding	6.72344	2.23046	1.96612	0.00489008	0.013361
1235	ENSG00000185742	C11orf87	protein_coding	87.9854	2.23036	0.591692	1.58e-06	9.59e-06
1236	ENSG00000153902	LGI4	protein_coding	18.6344	2.22875	1.04715	0.000815601	0.00273333
1237	ENSG00000165887	ANKRD2	protein_coding	2.6965	2.22856	1.14435	0.00337325	0.00963412
1238	ENSG00000138642	HERC6	protein_coding	644.349	2.22841	0.511759	1.07e-07	8.12e-07
1239	ENSG00000170545	SMAGP	protein_coding	393.779	2.22528	0.287427	1.41e-16	4.18e-15
1240	ENSG00000136999	CCN3	protein_coding	63.7778	2.22471	0.488881	2.09e-07	1.51e-06
1241	ENSG00000105419	MEIS3	protein_coding	223.778	2.22369	0.6814	5.29e-06	2.9e-05
1242	ENSG00000171621	SPSB1	protein_coding	822.907	2.2212	0.419633	9.26e-10	9.94e-09
1243	ENSG00000115602	IL1RL1	protein_coding	267.346	2.21912	0.988806	0.000103131	0.000426966
1244	ENSG00000102048	ASB9	protein_coding	80.2816	2.21824	0.760928	3.64e-05	0.000166596
1245	ENSG00000205929	C21orf62	protein_coding	1.36759	2.21805	1.28729	0.0115765	0.0284496
1246	ENSG00000113448	PDE4D	protein_coding	446.729	2.21765	0.933031	2.35e-05	0.000112938
1247	ENSG00000248713	C4orf54	protein_coding	22.2777	2.21565	0.742298	6.45e-05	0.000278072
1248	ENSG00000166450	PRTG	protein_coding	101.281	2.21494	0.611727	2.16e-06	1.28e-05
1249	ENSG00000102038	SMARCA1	protein_coding	1431.01	2.21477	0.461166	9.43e-09	8.61e-08
1250	ENSG00000077782	FGFR1	protein_coding	2651.99	2.21379	0.190566	8.3e-33	1.17e-30
1251	ENSG00000163734	CXCL3	protein_coding	72.5699	2.21305	0.685526	1.65e-05	8.22e-05
1252	ENSG00000150093	ITGB1	protein_coding	37538.7	2.21185	0.326951	1.31e-13	2.58e-12
1253	ENSG00000105246	EBI3	protein_coding	20.5494	2.20774	0.574383	4.09e-06	2.3e-05
1254	ENSG00000163810	TGM4	protein_coding	4.9304	2.20584	0.562481	1.52e-05	7.62e-05
1255	ENSG00000173452	TMEM196	protein_coding	3.95063	2.20577	1.57683	0.00782063	0.0202034
1256	ENSG00000108823	SGCA	protein_coding	51.7191	2.20368	1.12873	0.000185925	0.00072936
1257	ENSG00000160255	ITGB2	protein_coding	61.1765	2.20268	0.776744	3.02e-05	0.000141077
1258	ENSG00000142583	SLC2A5	protein_coding	33.8128	2.20176	0.695638	3.27e-05	0.000151305
1259	ENSG00000196924	FLNA	protein_coding	61331.6	2.20092	0.239309	2.12e-21	1.1e-19
1260	ENSG00000130066	SAT1	protein_coding	2663.53	2.19974	0.528492	2.39e-07	1.71e-06
1261	ENSG00000173706	HEG1	protein_coding	3038.31	2.19871	0.187303	2.52e-33	3.71e-31
1262	ENSG00000073712	FERMT2	protein_coding	4389.62	2.19797	0.302448	5.1e-15	1.22e-13
1263	ENSG00000182240	BACE2	protein_coding	525.169	2.19766	0.936154	0.000138485	0.000559313
1264	ENSG00000104312	RIPK2	protein_coding	667.057	2.19749	0.317	5.12e-14	1.06e-12
1265	ENSG00000124678	TCP11	protein_coding	4.72955	2.19601	0.655801	0.000108627	0.000448088
1266	ENSG00000172780	RAB43	protein_coding	55.0818	2.19551	0.402054	1.36e-09	1.43e-08
1267	ENSG00000166147	FBN1	protein_coding	4311.7	2.1938	0.399542	5.04e-10	5.66e-09
1268	ENSG00000144824	PHLDB2	protein_coding	3647.06	2.1937	0.451677	8.8e-09	8.07e-08
1269	ENSG00000146859	TMEM140	protein_coding	69.9536	2.19314	0.451975	3.05e-08	2.55e-07
1270	ENSG00000174705	SH3PXD2B	protein_coding	2263.02	2.19311	0.196321	1.13e-30	1.32e-28
1271	ENSG00000169777	TAS2R1	protein_coding	1.4853	2.19042	1.25332	0.0115099	0.0283129
1272	ENSG00000093010	COMT	protein_coding	2086.94	2.18745	0.192425	1.54e-31	1.92e-29
1273	ENSG00000179630	LACC1	protein_coding	583.718	2.18577	0.348265	4.85e-12	7.55e-11
1274	ENSG00000002834	LASP1	protein_coding	11507.1	2.18548	0.16113	2.43e-43	6.71e-41
1275	ENSG00000155367	PPM1J	protein_coding	42.4255	2.18293	0.574149	2.48e-06	1.45e-05
1276	ENSG00000168615	ADAM9	protein_coding	8554.01	2.18232	0.283123	2.07e-16	5.95e-15
1277	ENSG00000171604	CXXC5	protein_coding	1891.65	2.18201	0.252511	7.59e-20	3.32e-18
1278	ENSG00000142910	TINAGL1	protein_coding	150.086	2.18073	0.413987	5.85e-09	5.5e-08
1279	ENSG00000114480	GBE1	protein_coding	1562.62	2.18023	0.148722	4.49e-50	1.93e-47
1280	ENSG00000214063	TSPAN4	protein_coding	1104.86	2.17939	0.372568	4.07e-11	5.45e-10
1281	ENSG00000100342	APOL1	protein_coding	324.407	2.17757	0.476415	8.58e-08	6.62e-07
1282	ENSG00000152214	RIT2	protein_coding	1.3576	2.17718	1.16372	0.00775646	0.0200535
1283	ENSG00000106080	FKBP14	protein_coding	1045.55	2.17581	0.255409	2.63e-19	1.08e-17
1284	ENSG00000175602	CCDC85B	protein_coding	747.444	2.17524	0.19726	4.62e-30	5.02e-28
1285	ENSG00000104881	PPP1R13L	protein_coding	763.332	2.17086	0.344458	4.55e-12	7.14e-11
1286	ENSG00000213626	LBH	protein_coding	2605.78	2.1669	0.487995	9.34e-08	7.16e-07
1287	ENSG00000145681	HAPLN1	protein_coding	149.652	2.16624	1.26153	0.000818943	0.00274355
1288	ENSG00000188112	C6orf132	protein_coding	174.093	2.16225	0.504017	3.19e-07	2.22e-06
1289	ENSG00000077585	GPR137B	protein_coding	185.025	2.16054	0.292619	2.4e-15	5.98e-14
1290	ENSG00000182168	UNC5C	protein_coding	151	2.15987	0.420047	6.1e-09	5.72e-08
1291	ENSG00000125538	IL1B	protein_coding	441.03	2.15963	0.942458	0.000175964	0.000693915
1292	ENSG00000049540	ELN	protein_coding	438.351	2.15818	0.55385	1.31e-06	8.09e-06
1293	ENSG00000178764	ZHX2	protein_coding	776.887	2.15742	0.183835	2.01e-33	3e-31
1294	ENSG00000271601	LIX1L	protein_coding	1768	2.15741	0.335011	1.48e-12	2.5e-11
1295	ENSG00000154188	ANGPT1	protein_coding	65.9114	2.15623	1.61443	0.000141864	0.000571255
1296	ENSG00000171227	TMEM37	protein_coding	43.1553	2.15565	0.805684	4.25e-05	0.000192056
1297	ENSG00000152977	ZIC1	protein_coding	141.151	2.15471	0.61532	1.88e-05	9.21e-05
1298	ENSG00000159399	HK2	protein_coding	1595.83	2.15416	0.372721	6.93e-11	8.88e-10
1299	ENSG00000187554	TLR5	protein_coding	44.7765	2.15388	0.60257	6.56e-06	3.53e-05
1300	ENSG00000137691	CFAP300	protein_coding	126.544	2.15023	0.956712	7.63e-05	0.000325257
1301	ENSG00000211448	DIO2	protein_coding	185.762	2.14852	0.566339	1.73e-06	1.04e-05
1302	ENSG00000132470	ITGB4	protein_coding	880.669	2.14824	0.927511	0.000164505	0.000653168
1303	ENSG00000105991	HOXA1	protein_coding	41.7688	2.14697	0.242194	9.46e-20	4.08e-18
1304	ENSG00000125730	C3	protein_coding	20.0557	2.14661	0.7317	8.51e-05	0.00035869
1305	ENSG00000221963	APOL6	protein_coding	2001.44	2.14438	0.594707	2.39e-06	1.4e-05
1306	ENSG00000158710	TAGLN2	protein_coding	12870.2	2.14437	0.711678	2.84e-05	0.000133794
1307	ENSG00000146205	ANO7	protein_coding	41.8665	2.14199	0.304542	8.64e-14	1.74e-12
1308	ENSG00000104432	IL7	protein_coding	37.6341	2.13877	0.359584	3.32e-10	3.83e-09
1309	ENSG00000165072	MAMDC2	protein_coding	248.93	2.13777	0.527132	4.68e-07	3.16e-06
1310	ENSG00000138685	FGF2	protein_coding	566.449	2.13637	0.314682	3.77e-13	6.88e-12
1311	ENSG00000186591	UBE2H	protein_coding	3848.21	2.1339	0.145745	4.67e-50	1.98e-47
1312	ENSG00000183688	RFLNB	protein_coding	1987.38	2.13279	0.211091	2.69e-25	2.02e-23
1313	ENSG00000243955	GSTA1	protein_coding	7.02618	2.13143	1.15545	0.000953081	0.00314254
1314	ENSG00000162746	FCRLB	protein_coding	22.2679	2.12814	0.51425	1.57e-06	9.54e-06
1315	ENSG00000162878	PKDCC	protein_coding	243.911	2.12351	0.46679	6.33e-08	5.01e-07
1316	ENSG00000239713	APOBEC3G	protein_coding	253.188	2.12308	0.315063	6.11e-13	1.09e-11
1317	ENSG00000130962	PRRG1	protein_coding	521.955	2.12296	0.436826	1.05e-08	9.49e-08
1318	ENSG00000250423	KIAA1210	protein_coding	1.73285	2.1224	0.995843	0.003699	0.0104365
1319	ENSG00000150961	SEC24D	protein_coding	3117.04	2.12213	0.144097	3.58e-50	1.56e-47
1320	ENSG00000205362	MT1A	protein_coding	3.88649	2.12091	0.956736	0.00433901	0.0120143
1321	ENSG00000050730	TNIP3	protein_coding	21.5003	2.12049	0.735315	0.000174966	0.000690267
1322	ENSG00000204252	HLA-DOA	protein_coding	4.80334	2.12022	0.746347	0.00044268	0.00158569
1323	ENSG00000142961	MOB3C	protein_coding	264.471	2.11791	0.18792	6.11e-31	7.23e-29
1324	ENSG00000183722	LHFPL6	protein_coding	625.59	2.11602	0.208346	8.3e-26	6.39e-24
1325	ENSG00000065054	SLC9A3R2	protein_coding	917.632	2.11596	0.291055	5.58e-15	1.33e-13
1326	ENSG00000110887	DAO	protein_coding	1.88052	2.11414	1.06376	0.00415879	0.0115717
1327	ENSG00000182179	UBA7	protein_coding	447.28	2.11322	0.445278	2.97e-08	2.48e-07
1328	ENSG00000167617	CDC42EP5	protein_coding	1.62454	2.1121	0.935522	0.0032691	0.00937721
1329	ENSG00000157093	LYZL4	protein_coding	5.18255	2.11144	1.44904	0.00335218	0.00958357
1330	ENSG00000177694	NAALADL2	protein_coding	73.283	2.11082	0.241966	3.22e-19	1.31e-17
1331	ENSG00000205683	DPF3	protein_coding	157.984	2.11031	0.698508	1.63e-05	8.12e-05
1332	ENSG00000143167	GPA33	protein_coding	3.89685	2.10902	0.692399	0.000306069	0.00113915
1333	ENSG00000166710	B2M	protein_coding	46899.7	2.10642	0.333477	3.24e-12	5.19e-11
1334	ENSG00000112559	MDFI	protein_coding	221.935	2.10596	0.526874	6.4e-07	4.22e-06
1335	ENSG00000180884	ZNF792	protein_coding	64.0128	2.10546	0.476206	1.67e-07	1.23e-06
1336	ENSG00000014914	MTMR11	protein_coding	315.558	2.10517	0.292124	2.76e-14	6e-13
1337	ENSG00000018625	ATP1A2	protein_coding	30.1227	2.10127	0.709388	5.29e-05	0.000233437
1338	ENSG00000091622	PITPNM3	protein_coding	299.756	2.10118	0.44122	2.26e-08	1.93e-07
1339	ENSG00000117280	RAB29	protein_coding	1099.7	2.09752	0.178968	2.25e-33	3.33e-31
1340	ENSG00000147065	MSN	protein_coding	17322.6	2.09685	0.557613	2.56e-06	1.49e-05
1341	ENSG00000184557	SOCS3	protein_coding	317.235	2.09565	0.190753	2.28e-29	2.35e-27
1342	ENSG00000100065	CARD10	protein_coding	1815.12	2.09126	0.296022	4.46e-14	9.35e-13
1343	ENSG00000240065	PSMB9	protein_coding	972.281	2.09007	0.433022	1.57e-08	1.37e-07
1344	ENSG00000130429	ARPC1B	protein_coding	80.1254	2.08994	0.353674	8.57e-11	1.08e-09
1345	ENSG00000107738	VSIR	protein_coding	67.0209	2.08344	0.28035	1.13e-14	2.59e-13
1346	ENSG00000128294	TPST2	protein_coding	948.777	2.0833	0.360231	1.14e-10	1.4e-09
1347	ENSG00000113231	PDE8B	protein_coding	10.3045	2.08231	0.573918	2.81e-05	0.000132539
1348	ENSG00000174804	FZD4	protein_coding	547.671	2.08219	0.253584	6.36e-18	2.23e-16
1349	ENSG00000169047	IRS1	protein_coding	1524.91	2.08193	0.158573	1e-40	2.38e-38
1350	ENSG00000166780	BMERB1	protein_coding	1354.19	2.08173	0.465518	6.48e-08	5.12e-07
1351	ENSG00000168890	TMEM150A	protein_coding	147.286	2.08151	0.192399	2.27e-28	2.18e-26
1352	ENSG00000189233	NUGGC	protein_coding	2.27813	2.08149	1.10256	0.00771637	0.0199612
1353	ENSG00000198829	SUCNR1	protein_coding	9.41933	2.08107	0.615459	4.66e-05	0.000208699
1354	ENSG00000198807	PAX9	protein_coding	313.723	2.07902	0.426816	1.33e-08	1.18e-07
1355	ENSG00000101977	MCF2	protein_coding	3.6975	2.07536	0.861178	0.0020542	0.00620167
1356	ENSG00000126790	L3HYPDH	protein_coding	481.108	2.07485	0.179546	2.76e-32	3.71e-30
1357	ENSG00000136160	EDNRB	protein_coding	68.186	2.07408	0.531296	1.41e-06	8.68e-06
1358	ENSG00000120896	SORBS3	protein_coding	2035.58	2.07308	0.173721	2.5e-34	3.99e-32
1359	ENSG00000106688	SLC1A1	protein_coding	413.707	2.07264	0.59769	4.17e-06	2.33e-05
1360	ENSG00000139211	AMIGO2	protein_coding	2111.09	2.07061	0.928644	0.000168103	0.000665224
1361	ENSG00000184845	DRD1	protein_coding	18.8642	2.07044	0.740752	0.000145394	0.000584479
1362	ENSG00000143028	SYPL2	protein_coding	71.3838	2.06863	0.767802	3.89e-05	0.000176908
1363	ENSG00000006756	ARSD	protein_coding	641.929	2.06781	0.198338	5.36e-27	4.53e-25
1364	ENSG00000129038	LOXL1	protein_coding	3821.45	2.06668	0.389766	1.45e-09	1.51e-08
1365	ENSG00000106829	TLE4	protein_coding	689.987	2.06498	0.232298	1.82e-20	8.51e-19
1366	ENSG00000145242	EPHA5	protein_coding	242.697	2.06447	0.545784	1.72e-06	1.04e-05
1367	ENSG00000155792	DEPTOR	protein_coding	86.3403	2.06409	0.378136	1.55e-09	1.61e-08
1368	ENSG00000100003	SEC14L2	protein_coding	521.537	2.06065	0.302386	1.61e-13	3.13e-12
1369	ENSG00000127955	GNAI1	protein_coding	886.642	2.06064	0.821505	0.000123779	0.00050567
1370	ENSG00000170190	SLC16A5	protein_coding	28.2678	2.05907	0.372032	1.95e-09	2e-08
1371	ENSG00000049192	ADAMTS6	protein_coding	243.357	2.05798	0.474352	2.82e-07	1.99e-06
1372	ENSG00000148484	RSU1	protein_coding	3077.69	2.05764	0.270278	9.07e-16	2.38e-14
1373	ENSG00000001036	FUCA2	protein_coding	3063.38	2.05614	0.238885	2.25e-19	9.35e-18
1374	ENSG00000167705	RILP	protein_coding	67.5962	2.05568	0.347783	1.04e-10	1.29e-09
1375	ENSG00000188290	HES4	protein_coding	207.447	2.05509	0.479325	1.7e-07	1.24e-06
1376	ENSG00000052850	ALX4	protein_coding	130.296	2.05208	0.258201	1.01e-16	3.07e-15
1377	ENSG00000092068	SLC7A8	protein_coding	216.372	2.05031	0.481458	3.89e-07	2.66e-06
1378	ENSG00000107165	TYRP1	protein_coding	4.84504	2.04738	0.990751	0.00230749	0.00687575
1379	ENSG00000164300	SERINC5	protein_coding	1062.94	2.04501	0.507207	6.47e-07	4.26e-06
1380	ENSG00000169508	GPR183	protein_coding	1.13198	2.04334	1.45659	0.0153255	0.0362275
1381	ENSG00000034510	TMSB10	protein_coding	13908.8	2.04124	0.190066	1.7e-28	1.66e-26
1382	ENSG00000163121	NEURL3	protein_coding	8.59001	2.04047	0.503413	7.12e-06	3.8e-05
1383	ENSG00000164116	GUCY1A1	protein_coding	92.1519	2.03951	0.922368	0.000463499	0.00165214
1384	ENSG00000241839	PLEKHO2	protein_coding	437.321	2.0395	0.0904087	1.26e-113	5.11e-110
1385	ENSG00000132692	BCAN	protein_coding	39.4714	2.03942	0.979182	0.000301366	0.00112385
1386	ENSG00000103152	MPG	protein_coding	1163.18	2.03931	0.345817	5.21e-11	6.82e-10
1387	ENSG00000138207	RBP4	protein_coding	37.352	2.03477	0.542831	4.92e-06	2.72e-05
1388	ENSG00000006282	SPATA20	protein_coding	1654.88	2.0327	0.185786	2.42e-29	2.48e-27
1389	ENSG00000121769	FABP3	protein_coding	207.563	2.02928	0.53006	2.02e-06	1.2e-05
1390	ENSG00000188060	RAB42	protein_coding	90.6723	2.02785	0.498421	6.72e-07	4.41e-06
1391	ENSG00000196460	RFX8	protein_coding	97.6731	2.02751	1.19336	0.000406704	0.00147167
1392	ENSG00000169085	VXN	protein_coding	5.10523	2.02717	1.06498	0.0042757	0.0118598
1393	ENSG00000065970	FOXJ2	protein_coding	1318.66	2.02663	0.336424	2.12e-11	2.99e-10
1394	ENSG00000130529	TRPM4	protein_coding	299.457	2.02543	0.165481	1.18e-35	2.01e-33
1395	ENSG00000137975	CLCA2	protein_coding	49.882	2.02518	1.1352	0.000524931	0.00184564
1396	ENSG00000173535	TNFRSF10C	protein_coding	6.15565	2.02232	0.793542	0.000541951	0.00189929
1397	ENSG00000101986	ABCD1	protein_coding	613.02	2.02087	0.212083	3.33e-23	2.12e-21
1398	ENSG00000159217	IGF2BP1	protein_coding	304.824	2.02069	0.76866	6.09e-05	0.000264777
1399	ENSG00000142698	C1orf94	protein_coding	81.3611	2.02026	0.926189	0.000431534	0.00155006
1400	ENSG00000066056	TIE1	protein_coding	37.4978	2.02004	1.53274	0.000582361	0.00202799
1401	ENSG00000198075	SULT1C4	protein_coding	54.8611	2.01672	0.933482	0.000447971	0.00160363
1402	ENSG00000162426	SLC45A1	protein_coding	79.0423	2.01632	0.562542	4.81e-06	2.66e-05
1403	ENSG00000130487	KLHDC7B	protein_coding	128.191	2.01619	1.05658	0.000379634	0.00138327
1404	ENSG00000147010	SH3KBP1	protein_coding	3753.44	2.01549	0.64215	1.08e-05	5.57e-05
1405	ENSG00000221878	PSG7	protein_coding	1.64152	2.0134	2.3856	0.0194101	0.0443372
1406	ENSG00000110876	SELPLG	protein_coding	30.7996	2.01291	0.323589	5.52e-11	7.19e-10
1407	ENSG00000077063	CTTNBP2	protein_coding	66.4402	2.01062	0.926577	0.000670331	0.00229577
1408	ENSG00000020633	RUNX3	protein_coding	690.352	2.00847	0.53426	1.26e-06	7.85e-06
1409	ENSG00000164484	TMEM200A	protein_coding	71.3794	2.00777	0.806239	0.000209806	0.000813483
1410	ENSG00000184735	DDX53	protein_coding	15.3106	2.00668	0.944437	0.00276782	0.00808213
1411	ENSG00000072041	SLC6A15	protein_coding	1592.25	2.00636	0.532305	1.64e-06	9.96e-06
1412	ENSG00000124588	NQO2	protein_coding	796.476	2.00288	0.161358	9.09e-37	1.69e-34
1413	ENSG00000056558	TRAF1	protein_coding	129.678	2.00199	0.478439	4.43e-07	3e-06
1414	ENSG00000111341	MGP	protein_coding	525.024	2.00176	0.429482	1.12e-07	8.45e-07
1415	ENSG00000239282	CASTOR1	protein_coding	18.1946	2.00155	0.500941	3.9e-06	2.2e-05
1416	ENSG00000101608	MYL12A	protein_coding	8830.84	1.99948	0.260889	8.03e-16	2.12e-14
1417	ENSG00000154134	ROBO3	protein_coding	352.463	1.99762	0.505686	1.46e-06	8.96e-06
1418	ENSG00000150628	SPATA4	protein_coding	14.993	1.99741	0.491496	2.96e-06	1.7e-05
1419	ENSG00000069011	PITX1	protein_coding	189.051	1.99565	0.587058	6.9e-06	3.69e-05
1420	ENSG00000151414	NEK7	protein_coding	3878.24	1.99405	0.259858	6.33e-16	1.7e-14
1421	ENSG00000183831	ANKRD45	protein_coding	5.58609	1.99367	0.609424	0.000184793	0.000725389
1422	ENSG00000105854	PON2	protein_coding	1799.4	1.99025	0.269431	3.23e-15	7.92e-14
1423	ENSG00000135842	NIBAN1	protein_coding	4445.53	1.98925	0.676504	3.02e-05	0.000141216
1424	ENSG00000174307	PHLDA3	protein_coding	549.061	1.98854	0.313076	4.11e-12	6.5e-11
1425	ENSG00000154646	TMPRSS15	protein_coding	13.5122	1.98848	1.01622	0.000952041	0.0031402
1426	ENSG00000156466	GDF6	protein_coding	633.715	1.98834	1.37143	0.00188406	0.0057491
1427	ENSG00000174123	TLR10	protein_coding	1.48338	1.98766	1.18864	0.0101263	0.0253015
1428	ENSG00000101076	HNF4A	protein_coding	3.52274	1.98677	0.918236	0.00246721	0.00730191
1429	ENSG00000157168	NRG1	protein_coding	785.311	1.98634	0.623104	2.21e-05	0.000106897
1430	ENSG00000059377	TBXAS1	protein_coding	59.5307	1.98516	0.500977	1.49e-06	9.12e-06
1431	ENSG00000149968	MMP3	protein_coding	178.544	1.98408	0.689727	7.78e-05	0.000331128
1432	ENSG00000166340	TPP1	protein_coding	3618.51	1.98371	0.108569	6e-76	1.14e-72
1433	ENSG00000171055	FEZ2	protein_coding	1137.87	1.98237	0.242081	7.54e-18	2.63e-16
1434	ENSG00000138134	STAMBPL1	protein_coding	209.389	1.98202	0.787063	0.000239413	0.000916642
1435	ENSG00000153294	ADGRF4	protein_coding	11.5262	1.98087	0.360537	7.83e-09	7.23e-08
1436	ENSG00000218336	TENM3	protein_coding	2076.17	1.98011	0.806218	0.000184024	0.000722689
1437	ENSG00000109113	RAB34	protein_coding	2094.33	1.98008	0.350518	2.14e-10	2.53e-09
1438	ENSG00000148704	VAX1	protein_coding	43.0526	1.97919	0.80813	0.000244742	0.000934851
1439	ENSG00000164308	ERAP2	protein_coding	1169.88	1.97649	0.479308	4.95e-07	3.32e-06
1440	ENSG00000177119	ANO6	protein_coding	3918.43	1.9743	0.251314	9.13e-17	2.79e-15
1441	ENSG00000067057	PFKP	protein_coding	7720.91	1.97424	0.380167	3.18e-09	3.11e-08
1442	ENSG00000138829	FBN2	protein_coding	1336.29	1.97361	0.887329	0.000115399	0.000473478
1443	ENSG00000117298	ECE1	protein_coding	8509.51	1.97346	0.209714	1.57e-22	9.36e-21
1444	ENSG00000136514	RTP4	protein_coding	40.59	1.97282	0.471743	1.81e-06	1.09e-05
1445	ENSG00000205730	ITPRIPL2	protein_coding	822.12	1.97057	0.565181	1.5e-05	7.52e-05
1446	ENSG00000204516	MICB	protein_coding	690.283	1.96945	0.605522	1.38e-05	6.99e-05
1447	ENSG00000101871	MID1	protein_coding	2615.88	1.96941	0.42985	7.56e-08	5.89e-07
1448	ENSG00000182255	KCNA4	protein_coding	25.6348	1.96792	0.902031	0.000731395	0.00248246
1449	ENSG00000101017	CD40	protein_coding	292.479	1.9657	0.573701	2.04e-05	9.93e-05
1450	ENSG00000148655	LRMDA	protein_coding	72.2381	1.96488	0.282542	1.62e-13	3.14e-12
1451	ENSG00000112208	BAG2	protein_coding	1049.46	1.96393	0.250691	1.5e-16	4.41e-15
1452	ENSG00000151012	SLC7A11	protein_coding	2325.65	1.96389	0.224739	5.97e-20	2.63e-18
1453	ENSG00000109743	BST1	protein_coding	91.1734	1.96347	0.565111	6.18e-06	3.34e-05
1454	ENSG00000243749	TMEM35B	protein_coding	7.2918	1.96321	0.477857	8.28e-06	4.36e-05
1455	ENSG00000173578	XCR1	protein_coding	1.19207	1.96269	1.20372	0.0128362	0.0310697
1456	ENSG00000168297	PXK	protein_coding	820.967	1.95967	0.235872	2.78e-18	1.02e-16
1457	ENSG00000137124	ALDH1B1	protein_coding	1100.09	1.95897	0.314002	2.89e-11	3.97e-10
1458	ENSG00000122025	FLT3	protein_coding	4.64064	1.9586	0.71852	0.000906028	0.00300412
1459	ENSG00000149451	ADAM33	protein_coding	9.62145	1.95673	0.500919	1.43e-05	7.21e-05
1460	ENSG00000100292	HMOX1	protein_coding	2113.36	1.95611	0.659063	2.55e-05	0.000121562
1461	ENSG00000166352	C11orf74	protein_coding	153.099	1.95554	0.135076	2.64e-48	1.04e-45
1462	ENSG00000163815	CLEC3B	protein_coding	3.22288	1.95512	0.783373	0.00173804	0.00534372
1463	ENSG00000231925	TAPBP	protein_coding	9442.91	1.9551	0.147795	2.37e-41	5.95e-39
1464	ENSG00000153113	CAST	protein_coding	5828.69	1.95381	0.111362	6.13e-70	8.71e-67
1465	ENSG00000179546	HTR1D	protein_coding	136.648	1.95302	0.690888	5e-05	0.000222368
1466	ENSG00000171132	PRKCE	protein_coding	236.834	1.95241	0.216208	7.18e-21	3.49e-19
1467	ENSG00000158747	NBL1	protein_coding	696.184	1.95116	0.356611	8.3e-10	8.99e-09
1468	ENSG00000154678	PDE1C	protein_coding	2072.02	1.94988	0.567052	7.35e-06	3.91e-05
1469	ENSG00000065989	PDE4A	protein_coding	189.737	1.94969	0.237958	1.27e-17	4.32e-16
1470	ENSG00000101938	CHRDL1	protein_coding	1058	1.94965	0.90344	0.000324451	0.00120049
1471	ENSG00000049239	H6PD	protein_coding	1585.96	1.94909	0.286886	2.39e-13	4.48e-12
1472	ENSG00000164111	ANXA5	protein_coding	16526.8	1.94792	0.150552	1.36e-39	2.9e-37
1473	ENSG00000165495	PKNOX2	protein_coding	39.0406	1.94637	0.431838	2.92e-07	2.05e-06
1474	ENSG00000140931	CMTM3	protein_coding	591.85	1.94622	0.360222	1.14e-09	1.21e-08
1475	ENSG00000243364	EFNA4	protein_coding	103.065	1.9449	0.286821	4.11e-13	7.47e-12
1476	ENSG00000137960	GIPC2	protein_coding	21.6986	1.94424	0.804504	0.000297374	0.00111086
1477	ENSG00000082482	KCNK2	protein_coding	804.06	1.94334	0.686533	0.000114691	0.000470848
1478	ENSG00000120068	HOXB8	protein_coding	142.239	1.94317	1.03603	0.000699802	0.00238635
1479	ENSG00000113070	HBEGF	protein_coding	559.298	1.94288	0.371863	4.62e-09	4.41e-08
1480	ENSG00000132669	RIN2	protein_coding	1270.44	1.94278	0.309567	7.35e-12	1.11e-10
1481	ENSG00000124479	NDP	protein_coding	91.3218	1.94014	0.713375	0.000239478	0.000916642
1482	ENSG00000141448	GATA6	protein_coding	239.286	1.93656	0.659257	5.08e-05	0.000225297
1483	ENSG00000177374	HIC1	protein_coding	158.073	1.93552	0.486033	1.37e-06	8.41e-06
1484	ENSG00000135960	EDAR	protein_coding	1.25931	1.93418	1.39905	0.0132307	0.0319021
1485	ENSG00000148344	PTGES	protein_coding	437.852	1.93156	0.749926	0.000138068	0.000557946
1486	ENSG00000140092	FBLN5	protein_coding	387.154	1.93103	0.674619	6.03e-05	0.000262437
1487	ENSG00000182704	TSKU	protein_coding	908.372	1.93006	0.124142	1.15e-55	6.16e-53
1488	ENSG00000241399	CD302	protein_coding	260.313	1.92957	0.397981	2.38e-08	2.01e-07
1489	ENSG00000254827	SLC22A18AS	protein_coding	6.42515	1.92922	0.517382	3.67e-05	0.000168153
1490	ENSG00000161714	PLCD3	protein_coding	980.804	1.92767	0.185274	9.15e-27	7.64e-25
1491	ENSG00000100311	PDGFB	protein_coding	20.3959	1.92626	0.793919	0.000352737	0.00129386
1492	ENSG00000162976	SLC66A3	protein_coding	212.201	1.92448	0.228094	1.34e-18	5.06e-17
1493	ENSG00000204257	HLA-DMA	protein_coding	96.2608	1.92426	0.251324	1.93e-15	4.88e-14
1494	ENSG00000021355	SERPINB1	protein_coding	699.876	1.92405	0.268416	2.08e-14	4.6e-13
1495	ENSG00000198680	TUSC1	protein_coding	182.584	1.92166	0.390137	6.66e-08	5.25e-07
1496	ENSG00000139793	MBNL2	protein_coding	2132.02	1.92088	0.461355	5.48e-07	3.65e-06
1497	ENSG00000158246	TENT5B	protein_coding	247.387	1.91912	0.276057	1.72e-13	3.32e-12
1498	ENSG00000168961	LGALS9	protein_coding	172.814	1.9177	0.245767	4.01e-16	1.11e-14
1499	ENSG00000173442	EHBP1L1	protein_coding	3257.52	1.91765	0.21907	6.11e-20	2.68e-18
1500	ENSG00000112964	GHR	protein_coding	59.7804	1.91606	0.933768	0.000636392	0.00219355
1501	ENSG00000139174	PRICKLE1	protein_coding	485.798	1.91606	0.236967	5.07e-17	1.6e-15
1502	ENSG00000081051	AFP	protein_coding	18.0811	1.91528	0.906195	0.000516618	0.0018197
1503	ENSG00000155011	DKK2	protein_coding	84.4958	1.91426	0.725224	9.97e-05	0.000413893
1504	ENSG00000168334	XIRP1	protein_coding	10.6241	1.91385	0.484964	8.65e-06	4.54e-05
1505	ENSG00000170439	METTL7B	protein_coding	132.857	1.91377	0.447145	3.66e-07	2.52e-06
1506	ENSG00000175899	A2M	protein_coding	31.0926	1.91254	0.747288	0.000378038	0.00137794
1507	ENSG00000141338	ABCA8	protein_coding	315.7	1.91137	0.777794	0.000282439	0.00106107
1508	ENSG00000253304	TMEM200B	protein_coding	86.8021	1.90739	0.568101	1.52e-05	7.6e-05
1509	ENSG00000197448	GSTK1	protein_coding	1051.08	1.90692	0.252398	9.03e-16	2.37e-14
1510	ENSG00000168394	TAP1	protein_coding	3006.75	1.90478	0.491371	1.69e-06	1.02e-05
1511	ENSG00000173482	PTPRM	protein_coding	1187.69	1.90126	0.295587	3.69e-12	5.86e-11
1512	ENSG00000213719	CLIC1	protein_coding	6905.08	1.9006	0.26144	1.28e-14	2.9e-13
1513	ENSG00000020181	ADGRA2	protein_coding	722.547	1.90021	0.56314	1.51e-05	7.58e-05
1514	ENSG00000162433	AK4	protein_coding	1353.84	1.89933	0.484462	1.4e-06	8.63e-06
1515	ENSG00000135916	ITM2C	protein_coding	3333.76	1.89879	0.291286	1.68e-12	2.81e-11
1516	ENSG00000107438	PDLIM1	protein_coding	2719.91	1.89875	0.253243	2.9e-15	7.16e-14
1517	ENSG00000125844	RRBP1	protein_coding	9176.94	1.89774	0.215711	4.96e-20	2.22e-18
1518	ENSG00000173530	TNFRSF10D	protein_coding	588.903	1.89657	0.425262	3.79e-07	2.6e-06
1519	ENSG00000134333	LDHA	protein_coding	25650.2	1.89646	0.171569	1.8e-29	1.87e-27
1520	ENSG00000139178	C1RL	protein_coding	201.742	1.89636	0.238194	1.3e-16	3.89e-15
1521	ENSG00000137628	DDX60	protein_coding	971.023	1.89601	0.539261	6.67e-06	3.58e-05
1522	ENSG00000196664	TLR7	protein_coding	5.93195	1.89502	0.559101	0.000114527	0.00047031
1523	ENSG00000135740	SLC9A5	protein_coding	184.578	1.89189	0.334851	6.37e-10	7.04e-09
1524	ENSG00000080561	MID2	protein_coding	138.424	1.89055	0.629234	3.36e-05	0.000155172
1525	ENSG00000078269	SYNJ2	protein_coding	4430.98	1.89037	0.431722	2.09e-07	1.51e-06
1526	ENSG00000072110	ACTN1	protein_coding	15641.5	1.88867	0.300876	2.28e-11	3.19e-10
1527	ENSG00000136830	NIBAN2	protein_coding	7213.13	1.88629	0.199331	1.9e-22	1.13e-20
1528	ENSG00000064601	CTSA	protein_coding	6004.12	1.88546	0.176506	4.43e-28	4.09e-26
1529	ENSG00000196730	DAPK1	protein_coding	352.265	1.88467	0.931651	0.000185658	0.000728501
1530	ENSG00000137440	FGFBP1	protein_coding	7.46635	1.88274	0.810523	0.0017052	0.00525527
1531	ENSG00000145349	CAMK2D	protein_coding	2198.77	1.88198	0.406711	7.89e-08	6.13e-07
1532	ENSG00000134198	TSPAN2	protein_coding	56.0889	1.88067	0.957398	0.000493503	0.00174856
1533	ENSG00000139926	FRMD6	protein_coding	2909.93	1.87982	0.349081	1.74e-09	1.79e-08
1534	ENSG00000072195	SPEG	protein_coding	1448.75	1.87736	0.25921	1.42e-14	3.2e-13
1535	ENSG00000163132	MSX1	protein_coding	243.165	1.87249	0.619204	3.87e-05	0.000176264
1536	ENSG00000075420	FNDC3B	protein_coding	3332.46	1.8708	0.344416	1.94e-09	1.99e-08
1537	ENSG00000104833	TUBB4A	protein_coding	8.51614	1.87076	0.441596	4.53e-06	2.52e-05
1538	ENSG00000073711	PPP2R3A	protein_coding	666.43	1.86999	0.330115	4.27e-10	4.84e-09
1539	ENSG00000008394	MGST1	protein_coding	4153.48	1.86947	0.328015	2.82e-10	3.29e-09
1540	ENSG00000152137	HSPB8	protein_coding	356.599	1.86942	0.39317	5.54e-08	4.43e-07
1541	ENSG00000146112	PPP1R18	protein_coding	7390.21	1.86874	0.256962	1.57e-14	3.53e-13
1542	ENSG00000254087	LYN	protein_coding	334.307	1.8674	0.685596	0.000133144	0.000539815
1543	ENSG00000102452	NALCN	protein_coding	326.496	1.86725	0.220366	1.43e-18	5.36e-17
1544	ENSG00000072422	RHOBTB1	protein_coding	354.345	1.86662	0.438211	4.62e-07	3.12e-06
1545	ENSG00000106049	HIBADH	protein_coding	968.651	1.8665	0.283508	1.5e-12	2.52e-11
1546	ENSG00000038427	VCAN	protein_coding	5923.62	1.86586	2.84624	0.000530559	0.00186335
1547	ENSG00000082074	FYB1	protein_coding	4.35845	1.86512	0.626795	0.000561085	0.00195966
1548	ENSG00000250644	AC068580.4	protein_coding	13.3067	1.86482	0.894999	0.00132971	0.00421088
1549	ENSG00000105755	ETHE1	protein_coding	367.293	1.86293	0.237096	1.84e-16	5.32e-15
1550	ENSG00000146592	CREB5	protein_coding	484.762	1.86254	0.388176	5.37e-08	4.31e-07
1551	ENSG00000168994	PXDC1	protein_coding	1177.66	1.86218	0.264913	8.17e-14	1.66e-12
1552	ENSG00000122711	SPINK4	protein_coding	5.42042	1.86094	0.805553	0.00203807	0.00615662
1553	ENSG00000092531	SNAP23	protein_coding	1341.29	1.86068	0.235572	1.45e-16	4.28e-15
1554	ENSG00000116815	CD58	protein_coding	524.98	1.86023	0.191001	9.97e-24	6.65e-22
1555	ENSG00000175471	MCTP1	protein_coding	186.023	1.85939	1.34802	0.000207766	0.000806123
1556	ENSG00000165801	ARHGEF40	protein_coding	2346.12	1.85664	0.272498	2.82e-13	5.22e-12
1557	ENSG00000145476	CYP4V2	protein_coding	261.39	1.85546	0.403708	1.17e-07	8.86e-07
1558	ENSG00000204267	TAP2	protein_coding	931.233	1.85508	0.250298	4.52e-15	1.09e-13
1559	ENSG00000157350	ST3GAL2	protein_coding	1756.08	1.85386	0.171353	8.54e-29	8.61e-27
1560	ENSG00000118200	CAMSAP2	protein_coding	2307.37	1.85357	0.370538	1.27e-08	1.13e-07
1561	ENSG00000169992	NLGN2	protein_coding	1571.84	1.85356	0.370689	1.2e-08	1.08e-07
1562	ENSG00000081923	ATP8B1	protein_coding	2036.47	1.85301	0.498376	4.5e-06	2.51e-05
1563	ENSG00000104689	TNFRSF10A	protein_coding	377.951	1.85286	0.423864	4.67e-07	3.15e-06
1564	ENSG00000197696	NMB	protein_coding	205.998	1.8526	0.233214	1.31e-16	3.9e-15
1565	ENSG00000072818	ACAP1	protein_coding	7.13339	1.85232	0.551209	8.72e-05	0.000366792
1566	ENSG00000127743	IL17B	protein_coding	10.7575	1.85222	0.690385	0.000475279	0.00169094
1567	ENSG00000197702	PARVA	protein_coding	3627.11	1.85138	0.154334	4.11e-34	6.42e-32
1568	ENSG00000204381	LAYN	protein_coding	1054.28	1.85031	0.473046	1.48e-06	9.09e-06
1569	ENSG00000170017	ALCAM	protein_coding	3372.38	1.84949	0.734793	0.000155495	0.000620777
1570	ENSG00000129214	SHBG	protein_coding	6.57071	1.84792	0.472053	1.76e-05	8.71e-05
1571	ENSG00000244242	IFITM10	protein_coding	62.187	1.84639	0.557416	2.08e-05	0.000101043
1572	ENSG00000124104	SNX21	protein_coding	842.944	1.84613	0.221298	3.04e-18	1.11e-16
1573	ENSG00000082512	TRAF5	protein_coding	970.277	1.84607	0.524964	6.97e-06	3.73e-05
1574	ENSG00000176988	FMR1NB	protein_coding	95.0293	1.84529	0.470807	7.38e-06	3.92e-05
1575	ENSG00000176014	TUBB6	protein_coding	3610.19	1.843	0.351554	6.27e-09	5.88e-08
1576	ENSG00000221968	FADS3	protein_coding	1158.56	1.84269	0.237018	8.4e-16	2.21e-14
1577	ENSG00000137076	TLN1	protein_coding	8923.89	1.8422	0.188979	2.59e-23	1.65e-21
1578	ENSG00000050405	LIMA1	protein_coding	6528.62	1.84204	0.163179	1.92e-30	2.19e-28
1579	ENSG00000099957	P2RX6	protein_coding	89.4419	1.84194	0.362118	1.5e-08	1.32e-07
1580	ENSG00000172031	EPHX4	protein_coding	80.6345	1.83988	0.232875	2.68e-16	7.57e-15
1581	ENSG00000165410	CFL2	protein_coding	3833.48	1.83908	0.244025	1.72e-15	4.38e-14
1582	ENSG00000184451	CCR10	protein_coding	30.8262	1.83904	0.346586	8.42e-09	7.73e-08
1583	ENSG00000177697	CD151	protein_coding	4046.68	1.83502	0.182279	3.22e-25	2.4e-23
1584	ENSG00000144230	GPR17	protein_coding	1.86209	1.83343	1.08812	0.0108733	0.0269264
1585	ENSG00000064886	CHI3L2	protein_coding	11.8208	1.83255	0.774691	0.00189978	0.00578996
1586	ENSG00000138639	ARHGAP24	protein_coding	532.867	1.83124	0.345492	3.13e-09	3.07e-08
1587	ENSG00000123560	PLP1	protein_coding	6.5227	1.8305	1.2576	0.00337498	0.00963714
1588	ENSG00000105829	BET1	protein_coding	521.912	1.82964	0.194998	3.64e-22	2.1e-20
1589	ENSG00000109625	CPZ	protein_coding	9.82705	1.82933	0.673468	0.00108403	0.00351594
1590	ENSG00000100299	ARSA	protein_coding	842.834	1.82882	0.236509	6.05e-16	1.63e-14
1591	ENSG00000116717	GADD45A	protein_coding	1463.31	1.82631	0.223796	1.87e-17	6.18e-16
1592	ENSG00000121281	ADCY7	protein_coding	376.244	1.82607	0.625501	5.27e-05	0.000232769
1593	ENSG00000138755	CXCL9	protein_coding	4.20348	1.82504	0.864733	0.00325962	0.009354
1594	ENSG00000179168	GGN	protein_coding	24.6159	1.82359	0.54935	4.39e-05	0.000197497
1595	ENSG00000151474	FRMD4A	protein_coding	2582.29	1.82093	0.19145	1e-22	6.11e-21
1596	ENSG00000127329	PTPRB	protein_coding	161.026	1.81952	0.381384	6.89e-08	5.41e-07
1597	ENSG00000188483	IER5L	protein_coding	157.163	1.81904	0.229305	1.43e-16	4.22e-15
1598	ENSG00000159231	CBR3	protein_coding	311.453	1.819	0.247596	9.67e-15	2.23e-13
1599	ENSG00000124143	ARHGAP40	protein_coding	7.48171	1.81809	0.564322	0.000192797	0.00075298
1600	ENSG00000143382	ADAMTSL4	protein_coding	55.7866	1.81666	0.542137	2.02e-05	9.84e-05
1601	ENSG00000144959	NCEH1	protein_coding	847.142	1.81506	0.373048	4.38e-08	3.57e-07
1602	ENSG00000102935	ZNF423	protein_coding	185.195	1.81429	0.9021	0.000384234	0.00139766
1603	ENSG00000011105	TSPAN9	protein_coding	2008.42	1.81409	0.296745	3.13e-11	4.27e-10
1604	ENSG00000011638	TMEM159	protein_coding	219.575	1.81309	0.302256	8.63e-11	1.08e-09
1605	ENSG00000133466	C1QTNF6	protein_coding	448.557	1.81079	0.51948	1.05e-05	5.44e-05
1606	ENSG00000177096	PHETA2	protein_coding	78.7973	1.81049	0.597048	9.81e-05	0.000408453
1607	ENSG00000164440	TXLNB	protein_coding	151.109	1.81028	0.457303	2.69e-06	1.56e-05
1608	ENSG00000124116	WFDC3	protein_coding	85.0456	1.80857	0.58229	5.43e-05	0.000238863
1609	ENSG00000108448	TRIM16L	protein_coding	570.363	1.80811	0.383927	5.81e-08	4.63e-07
1610	ENSG00000108679	LGALS3BP	protein_coding	17720.7	1.80773	0.281057	4.2e-12	6.62e-11
1611	ENSG00000064012	CASP8	protein_coding	600.725	1.8077	0.458729	2.48e-06	1.45e-05
1612	ENSG00000167460	TPM4	protein_coding	26656.2	1.80396	0.291245	2.64e-11	3.65e-10
1613	ENSG00000136859	ANGPTL2	protein_coding	549.311	1.8036	0.259817	2.28e-13	4.29e-12
1614	ENSG00000168939	SPRY3	protein_coding	69.9834	1.80351	0.317314	1.26e-09	1.32e-08
1615	ENSG00000041982	TNC	protein_coding	20113	1.80321	0.735792	0.000154362	0.000616602
1616	ENSG00000137561	TTPA	protein_coding	19.7903	1.80195	0.828204	0.000635482	0.00219068
1617	ENSG00000151150	ANK3	protein_coding	921.921	1.80169	0.466865	2.78e-06	1.61e-05
1618	ENSG00000188313	PLSCR1	protein_coding	1842.03	1.79944	0.359738	1.57e-08	1.38e-07
1619	ENSG00000144355	DLX1	protein_coding	301.463	1.79913	0.301973	1.41e-10	1.71e-09
1620	ENSG00000091262	ABCC6	protein_coding	46.1436	1.79712	0.485846	1.39e-05	7e-05
1621	ENSG00000172752	COL6A5	protein_coding	2.55058	1.79348	0.95601	0.00886516	0.0225369
1622	ENSG00000141696	P3H4	protein_coding	1419.13	1.79167	0.225963	9.22e-17	2.81e-15
1623	ENSG00000213654	GPSM3	protein_coding	139.18	1.78903	0.235456	1.99e-15	5.01e-14
1624	ENSG00000163171	CDC42EP3	protein_coding	5188.37	1.78899	0.213177	4.42e-18	1.58e-16
1625	ENSG00000146054	TRIM7	protein_coding	48.319	1.78767	0.320638	3.18e-09	3.11e-08
1626	ENSG00000143641	GALNT2	protein_coding	4734.71	1.78594	0.279077	6.11e-12	9.37e-11
1627	ENSG00000128595	CALU	protein_coding	11855.8	1.78533	0.199288	1.55e-20	7.33e-19
1628	ENSG00000143473	KCNH1	protein_coding	281.257	1.7829	0.680605	0.000152993	0.00061208
1629	ENSG00000005238	FAM214B	protein_coding	464.323	1.78266	0.248805	4.08e-14	8.63e-13
1630	ENSG00000103222	ABCC1	protein_coding	2304.72	1.78175	0.226509	1.44e-16	4.24e-15
1631	ENSG00000181481	RNF135	protein_coding	159.975	1.78144	0.51153	1.94e-05	9.48e-05
1632	ENSG00000077713	SLC25A43	protein_coding	243.517	1.78086	0.618638	6.37e-05	0.000275145
1633	ENSG00000128016	ZFP36	protein_coding	449.198	1.77855	0.254527	1.5e-13	2.91e-12
1634	ENSG00000140459	CYP11A1	protein_coding	5.06675	1.77633	1.03657	0.00721772	0.0188169
1635	ENSG00000221926	TRIM16	protein_coding	444.426	1.77456	0.210989	2.39e-18	8.78e-17
1636	ENSG00000132915	PDE6A	protein_coding	22.8241	1.77451	0.728104	0.000598288	0.00207836
1637	ENSG00000119408	NEK6	protein_coding	2208.25	1.77336	0.300288	1.14e-10	1.4e-09
1638	ENSG00000242498	ARPIN	protein_coding	536.169	1.77141	0.3225	2.02e-09	2.06e-08
1639	ENSG00000175183	CSRP2	protein_coding	804.598	1.77093	0.794061	0.000497732	0.001762
1640	ENSG00000106031	HOXA13	protein_coding	68.4343	1.77075	0.551122	3.96e-05	0.000179806
1641	ENSG00000118971	CCND2	protein_coding	195.996	1.77006	0.500589	1.73e-05	8.58e-05
1642	ENSG00000026751	SLAMF7	protein_coding	4.55686	1.76986	1.1666	0.0158588	0.0372679
1643	ENSG00000123130	ACOT9	protein_coding	1550.37	1.76969	0.185052	1.04e-22	6.28e-21
1644	ENSG00000103966	EHD4	protein_coding	1175.21	1.76827	0.341382	1.3e-08	1.16e-07
1645	ENSG00000122863	CHST3	protein_coding	1596.08	1.76707	0.259155	3.72e-13	6.8e-12
1646	ENSG00000156587	UBE2L6	protein_coding	1747.66	1.76696	0.40004	3.08e-07	2.15e-06
1647	ENSG00000003400	CASP10	protein_coding	39.2079	1.76566	0.726829	0.000362793	0.00132748
1648	ENSG00000165959	CLMN	protein_coding	1545.81	1.76404	0.55738	3.51e-05	0.000161414
1649	ENSG00000173626	TRAPPC3L	protein_coding	5.54014	1.76383	0.563141	0.000329314	0.00121673
1650	ENSG00000144655	CSRNP1	protein_coding	409.91	1.76067	0.287586	4.28e-11	5.72e-10
1651	ENSG00000030419	IKZF2	protein_coding	170.868	1.76054	0.415797	7.49e-07	4.87e-06
1652	ENSG00000134109	EDEM1	protein_coding	1444	1.75973	0.191347	1.79e-21	9.48e-20
1653	ENSG00000105894	PTN	protein_coding	886.198	1.75926	0.480725	8.83e-06	4.62e-05
1654	ENSG00000176170	SPHK1	protein_coding	853.655	1.7588	0.556646	3.04e-05	0.000141985
1655	ENSG00000169760	NLGN1	protein_coding	97.7624	1.75552	0.75303	0.000840619	0.00280971
1656	ENSG00000102871	TRADD	protein_coding	175.004	1.75278	0.175314	2.06e-24	1.43e-22
1657	ENSG00000184937	WT1	protein_coding	101.081	1.75156	1.28484	0.00302144	0.00873294
1658	ENSG00000117385	P3H1	protein_coding	2759.61	1.75147	0.214057	1.28e-17	4.34e-16
1659	ENSG00000259511	UBE2Q2L	protein_coding	1.98627	1.75112	0.973081	0.0134197	0.0322976
1660	ENSG00000181722	ZBTB20	protein_coding	314.642	1.7494	0.47771	1.01e-05	5.2e-05
1661	ENSG00000165912	PACSIN3	protein_coding	767.596	1.74832	0.382508	1.54e-07	1.14e-06
1662	ENSG00000151322	NPAS3	protein_coding	48.5281	1.7474	0.411643	1.24e-06	7.7e-06
1663	ENSG00000100934	SEC23A	protein_coding	5606.27	1.74687	0.427769	1.44e-06	8.84e-06
1664	ENSG00000101311	FERMT1	protein_coding	147.41	1.74545	0.236095	1.56e-14	3.52e-13
1665	ENSG00000111885	MAN1A1	protein_coding	602.323	1.74229	0.356458	7.69e-08	5.98e-07
1666	ENSG00000118898	PPL	protein_coding	1571.35	1.74143	0.666524	0.000144549	0.000581245
1667	ENSG00000122642	FKBP9	protein_coding	3555.62	1.74052	0.165129	2.79e-27	2.39e-25
1668	ENSG00000131788	PIAS3	protein_coding	1157.7	1.74037	0.166425	9.89e-27	8.22e-25
1669	ENSG00000108622	ICAM2	protein_coding	49.4151	1.74026	0.290166	4.46e-10	5.05e-09
1670	ENSG00000136147	PHF11	protein_coding	635.354	1.73885	0.16737	2.08e-26	1.69e-24
1671	ENSG00000186377	CYP4X1	protein_coding	52.4798	1.73467	1.26585	0.000687178	0.00234809
1672	ENSG00000214688	C10orf105	protein_coding	1.27244	1.73451	1.15579	0.015884	0.0373211
1673	ENSG00000119986	AVPI1	protein_coding	320.66	1.73391	0.40712	8.12e-07	5.24e-06
1674	ENSG00000112320	SOBP	protein_coding	402.577	1.73274	0.393414	5.75e-07	3.82e-06
1675	ENSG00000113396	SLC27A6	protein_coding	3.91764	1.73233	1.00318	0.00792553	0.0204446
1676	ENSG00000273136	NBPF26	protein_coding	183.795	1.73191	0.307115	8.12e-10	8.82e-09
1677	ENSG00000185339	TCN2	protein_coding	271.415	1.72986	0.184135	5.9e-22	3.3e-20
1678	ENSG00000115295	CLIP4	protein_coding	581.34	1.72653	0.477213	9.16e-06	4.78e-05
1679	ENSG00000075618	FSCN1	protein_coding	4008.07	1.72489	0.18672	1.97e-21	1.03e-19
1680	ENSG00000149972	CNTN5	protein_coding	72.9047	1.72372	0.760038	0.00059309	0.00206231
1681	ENSG00000243649	CFB	protein_coding	29.578	1.72307	0.486889	4.89e-05	0.00021806
1682	ENSG00000147041	SYTL5	protein_coding	683.207	1.72221	0.554872	4.14e-05	0.000187403
1683	ENSG00000108602	ALDH3A1	protein_coding	66.2539	1.72218	0.535122	5.26e-05	0.00023248
1684	ENSG00000185532	PRKG1	protein_coding	50.792	1.72092	0.785895	0.000992706	0.00325355
1685	ENSG00000108828	VAT1	protein_coding	7152.05	1.71901	0.2138	5.51e-17	1.73e-15
1686	ENSG00000153250	RBMS1	protein_coding	1573.05	1.71737	0.100648	4.09e-66	4.47e-63
1687	ENSG00000160789	LMNA	protein_coding	10837.9	1.71642	0.198952	7.58e-19	2.94e-17
1688	ENSG00000153714	LURAP1L	protein_coding	648.706	1.71561	0.186371	2.26e-21	1.17e-19
1689	ENSG00000186350	RXRA	protein_coding	1248.46	1.71539	0.239682	3.61e-14	7.68e-13
1690	ENSG00000169756	LIMS1	protein_coding	2374.96	1.7152	0.149603	3.43e-31	4.09e-29
1691	ENSG00000198203	SULT1C2	protein_coding	49.9292	1.71269	0.787866	0.00101236	0.0033088
1692	ENSG00000167077	MEI1	protein_coding	24.2613	1.71179	0.788183	0.00152397	0.00476131
1693	ENSG00000122729	ACO1	protein_coding	1464.6	1.71175	0.355633	7e-08	5.49e-07
1694	ENSG00000205213	LGR4	protein_coding	2400.49	1.71026	0.305074	8.48e-10	9.16e-09
1695	ENSG00000049245	VAMP3	protein_coding	3300.79	1.70958	0.239094	4.54e-14	9.52e-13
1696	ENSG00000169641	LUZP1	protein_coding	2328.26	1.70847	0.14432	6.3e-33	9.09e-31
1697	ENSG00000261371	PECAM1	protein_coding	194.855	1.70804	0.554173	6.29e-05	0.000272562
1698	ENSG00000116663	FBXO6	protein_coding	156.857	1.70682	0.341056	2.56e-08	2.16e-07
1699	ENSG00000124721	DNAH8	protein_coding	7.53889	1.70654	0.590289	0.00060587	0.00209955
1700	ENSG00000157303	SUSD3	protein_coding	31.2426	1.70532	0.794155	0.00187211	0.00571696
1701	ENSG00000100100	PIK3IP1	protein_coding	119.881	1.70463	0.379638	4.04e-07	2.76e-06
1702	ENSG00000137486	ARRB1	protein_coding	229.028	1.70439	0.183666	1.83e-21	9.67e-20
1703	ENSG00000072840	EVC	protein_coding	1951.39	1.70434	0.344937	2.7e-08	2.27e-07
1704	ENSG00000248144	ADH1C	protein_coding	6.20108	1.7041	0.703432	0.00139069	0.0043859
1705	ENSG00000111077	TNS2	protein_coding	1720.3	1.70358	0.245383	2.02e-13	3.83e-12
1706	ENSG00000130589	HELZ2	protein_coding	1740.5	1.70242	0.426177	1.9e-06	1.13e-05
1707	ENSG00000071282	LMCD1	protein_coding	580.72	1.70127	0.270308	1.98e-11	2.8e-10
1708	ENSG00000172340	SUCLG2	protein_coding	1077.44	1.70112	0.247397	3.71e-13	6.79e-12
1709	ENSG00000117394	SLC2A1	protein_coding	3204.38	1.69903	0.23729	4.98e-14	1.04e-12
1710	ENSG00000007866	TEAD3	protein_coding	1621.82	1.69884	0.270702	1.76e-11	2.51e-10
1711	ENSG00000143891	GALM	protein_coding	97.0968	1.69851	0.435089	6.7e-06	3.6e-05
1712	ENSG00000161243	FBXO27	protein_coding	46.3552	1.69847	0.6419	0.000347278	0.0012768
1713	ENSG00000161011	SQSTM1	protein_coding	7767.21	1.69819	0.15443	4.77e-29	4.86e-27
1714	ENSG00000112893	MAN2A1	protein_coding	1771.65	1.69798	0.141152	2.53e-34	4.02e-32
1715	ENSG00000167772	ANGPTL4	protein_coding	85.3313	1.69706	0.290584	9.59e-10	1.03e-08
1716	ENSG00000106397	PLOD3	protein_coding	2800.76	1.69626	0.252492	1.02e-12	1.76e-11
1717	ENSG00000226742	HSBP1L1	protein_coding	251.634	1.69596	0.154789	1.14e-28	1.13e-26
1718	ENSG00000175352	NRIP3	protein_coding	742.199	1.69506	0.331728	1.37e-08	1.22e-07
1719	ENSG00000172183	ISG20	protein_coding	751.861	1.69348	0.849837	0.000600917	0.00208596
1720	ENSG00000030582	GRN	protein_coding	11045	1.69341	0.183316	1.19e-21	6.43e-20
1721	ENSG00000076067	RBMS2	protein_coding	1158.24	1.69083	0.172731	1.12e-23	7.45e-22
1722	ENSG00000109814	UGDH	protein_coding	1830.37	1.68974	0.277429	6.39e-11	8.26e-10
1723	ENSG00000049323	LTBP1	protein_coding	1500.76	1.68958	0.412567	1.31e-06	8.12e-06
1724	ENSG00000035403	VCL	protein_coding	8302.5	1.68874	0.268993	2.69e-11	3.71e-10
1725	ENSG00000100243	CYB5R3	protein_coding	6940.09	1.68769	0.189466	3.57e-20	1.63e-18
1726	ENSG00000158639	PAGE5	protein_coding	3.12287	1.68538	1.2541	0.0221328	0.0495719
1727	ENSG00000102174	PHEX	protein_coding	179.427	1.68255	0.1449	6.78e-32	8.75e-30
1728	ENSG00000008441	NFIX	protein_coding	2296.98	1.68167	0.113224	8.43e-51	3.8e-48
1729	ENSG00000116791	CRYZ	protein_coding	1467.18	1.67937	0.280793	9.01e-11	1.13e-09
1730	ENSG00000072786	STK10	protein_coding	958.72	1.67675	0.345858	5.43e-08	4.35e-07
1731	ENSG00000175573	C11orf68	protein_coding	724.055	1.67636	0.164295	2.38e-25	1.8e-23
1732	ENSG00000173917	HOXB2	protein_coding	890.828	1.67581	0.625988	0.000140503	0.000566498
1733	ENSG00000175106	TVP23C	protein_coding	51.1513	1.67545	0.369142	4.53e-07	3.06e-06
1734	ENSG00000107201	DDX58	protein_coding	1113.14	1.67243	0.360214	1.32e-07	9.92e-07
1735	ENSG00000184185	KCNJ12	protein_coding	65.4179	1.66943	0.499322	4.24e-05	0.000191618
1736	ENSG00000089159	PXN	protein_coding	5403.24	1.66766	0.220543	2.87e-15	7.1e-14
1737	ENSG00000172830	SSH3	protein_coding	266.072	1.66397	0.356989	1.4e-07	1.04e-06
1738	ENSG00000170955	CAVIN3	protein_coding	69.236	1.6606	1.03724	0.00869011	0.0221435
1739	ENSG00000197385	ZNF860	protein_coding	48.1063	1.66047	0.893202	0.00179406	0.00549988
1740	ENSG00000103174	NAGPA	protein_coding	240.814	1.66031	0.163571	4.45e-25	3.28e-23
1741	ENSG00000237515	SHISA9	protein_coding	73.8934	1.66027	0.765977	0.000990858	0.00324937
1742	ENSG00000150760	DOCK1	protein_coding	1983.42	1.66018	0.180761	3.04e-21	1.54e-19
1743	ENSG00000123104	ITPR2	protein_coding	2140.44	1.65856	0.462695	1.3e-05	6.62e-05
1744	ENSG00000175550	DRAP1	protein_coding	3407.32	1.65723	0.245767	1.16e-12	1.98e-11
1745	ENSG00000144746	ARL6IP5	protein_coding	1562.28	1.65695	0.127603	1.37e-39	2.9e-37
1746	ENSG00000100644	HIF1A	protein_coding	29492.3	1.65625	0.319188	1.24e-08	1.11e-07
1747	ENSG00000243244	STON1	protein_coding	160.47	1.65597	0.240041	6.06e-13	1.08e-11
1748	ENSG00000198788	MUC2	protein_coding	5.04437	1.65585	0.665613	0.00200418	0.00606744
1749	ENSG00000186340	THBS2	protein_coding	35.7089	1.65512	1.06743	0.00281406	0.00819861
1750	ENSG00000168374	ARF4	protein_coding	6539.75	1.6548	0.270257	5.05e-11	6.64e-10
1751	ENSG00000167895	TMC8	protein_coding	17.6271	1.65457	0.628907	0.000504468	0.00178185
1752	ENSG00000153064	BANK1	protein_coding	32.4497	1.65398	0.452229	2.2e-05	0.000106391
1753	ENSG00000172716	SLFN11	protein_coding	432.557	1.65257	0.310073	6.19e-09	5.8e-08
1754	ENSG00000108375	RNF43	protein_coding	104.06	1.65227	0.579846	0.000207314	0.000804479
1755	ENSG00000143344	RGL1	protein_coding	881.6	1.65167	0.248573	1.7e-12	2.83e-11
1756	ENSG00000145685	LHFPL2	protein_coding	1363.57	1.64853	0.327954	2.24e-08	1.91e-07
1757	ENSG00000124882	EREG	protein_coding	65.9033	1.64849	0.610167	0.000464091	0.00165404
1758	ENSG00000100979	PLTP	protein_coding	579.717	1.64748	0.50969	3.84e-05	0.000175056
1759	ENSG00000198515	CNGA1	protein_coding	8.73835	1.64723	0.743108	0.00177414	0.0054447
1760	ENSG00000124613	ZNF391	protein_coding	160.799	1.64706	0.407198	3.62e-06	2.06e-05
1761	ENSG00000124107	SLPI	protein_coding	72.5298	1.647	0.5472	0.000197008	0.000767526
1762	ENSG00000168672	LRATD2	protein_coding	732.096	1.64679	0.528109	5.19e-05	0.000229412
1763	ENSG00000160472	TMEM190	protein_coding	5.26998	1.64654	0.734314	0.0030647	0.00884178
1764	ENSG00000157514	TSC22D3	protein_coding	684.554	1.64624	0.369782	3.38e-07	2.34e-06
1765	ENSG00000234745	HLA-B	protein_coding	23401.3	1.64573	0.360346	2.14e-07	1.55e-06
1766	ENSG00000177426	TGIF1	protein_coding	1813.89	1.64499	0.324348	2.11e-08	1.81e-07
1767	ENSG00000165186	PTCHD1	protein_coding	32.8854	1.64306	0.334687	1.18e-07	8.89e-07
1768	ENSG00000147573	TRIM55	protein_coding	106.275	1.64239	0.500807	5.83e-05	0.000254758
1769	ENSG00000147485	PXDNL	protein_coding	51.1007	1.64174	0.589594	0.000299876	0.00111918
1770	ENSG00000149260	CAPN5	protein_coding	1346.75	1.64107	0.289835	8.78e-10	9.46e-09
1771	ENSG00000151876	FBXO4	protein_coding	286.622	1.63989	0.224119	1.95e-14	4.33e-13
1772	ENSG00000100427	MLC1	protein_coding	3.78902	1.63941	1.80354	0.00524014	0.0142022
1773	ENSG00000163898	LIPH	protein_coding	21.3788	1.63932	0.544759	0.00017199	0.000679186
1774	ENSG00000120594	PLXDC2	protein_coding	53.3731	1.63893	0.348342	5.2e-07	3.48e-06
1775	ENSG00000137491	SLCO2B1	protein_coding	12.5833	1.63816	0.659954	0.001267	0.00403569
1776	ENSG00000120051	CFAP58	protein_coding	32.4142	1.6366	0.359222	7.52e-07	4.89e-06
1777	ENSG00000105889	STEAP1B	protein_coding	138.805	1.63544	0.310676	1.89e-08	1.63e-07
1778	ENSG00000120659	TNFSF11	protein_coding	14.6389	1.63446	0.959517	0.00389619	0.0109234
1779	ENSG00000134602	STK26	protein_coding	1055.77	1.63376	0.586188	0.00011519	0.000472757
1780	ENSG00000172986	GXYLT2	protein_coding	410.24	1.63277	0.200972	7.21e-17	2.23e-15
1781	ENSG00000152894	PTPRK	protein_coding	2932.83	1.62991	0.363892	2.58e-07	1.83e-06
1782	ENSG00000066322	ELOVL1	protein_coding	1590.83	1.6271	0.255885	1.43e-11	2.07e-10
1783	ENSG00000184898	RBM43	protein_coding	206.082	1.62571	0.205859	2.73e-16	7.69e-15
1784	ENSG00000133687	TMTC1	protein_coding	1632.17	1.62551	0.434158	7.48e-06	3.97e-05
1785	ENSG00000144802	NFKBIZ	protein_coding	428.349	1.62377	0.329108	4.69e-08	3.8e-07
1786	ENSG00000130304	SLC27A1	protein_coding	436.602	1.62368	0.445859	1.21e-05	6.16e-05
1787	ENSG00000152778	IFIT5	protein_coding	610.458	1.62363	0.218163	7.38e-15	1.72e-13
1788	ENSG00000112210	RAB23	protein_coding	2203.37	1.61965	0.254051	1.55e-11	2.22e-10
1789	ENSG00000170854	RIOX2	protein_coding	814.418	1.61737	0.707323	0.000738284	0.00250375
1790	ENSG00000081277	PKP1	protein_coding	981.098	1.61734	0.566573	0.000190202	0.000744106
1791	ENSG00000166664	CHRFAM7A	protein_coding	23.6679	1.61695	0.544832	0.000796531	0.00267763
1792	ENSG00000178685	PARP10	protein_coding	1195.01	1.6163	0.310263	1.02e-08	9.29e-08
1793	ENSG00000158458	NRG2	protein_coding	35.2974	1.61375	0.691471	0.000698707	0.00238347
1794	ENSG00000184497	TMEM255B	protein_coding	642.565	1.61335	1.04558	0.00127428	0.0040557
1795	ENSG00000079739	PGM1	protein_coding	2128.14	1.61213	0.34558	1.9e-07	1.38e-06
1796	ENSG00000071205	ARHGAP10	protein_coding	332.219	1.61208	0.13465	8.66e-34	1.32e-31
1797	ENSG00000165475	CRYL1	protein_coding	300.515	1.6118	0.562381	0.000127479	0.000519367
1798	ENSG00000005073	HOXA11	protein_coding	84.7006	1.61168	1.29925	0.000589649	0.00205085
1799	ENSG00000099365	STX1B	protein_coding	185.52	1.61093	0.375164	9.62e-07	6.11e-06
1800	ENSG00000184378	ACTRT3	protein_coding	51.8365	1.61053	0.292563	4.33e-09	4.17e-08
1801	ENSG00000198573	SPANXC	protein_coding	7.0648	1.6098	2.98747	0.0198884	0.0452333
1802	ENSG00000105122	RASAL3	protein_coding	5.00331	1.60907	0.694868	0.00287536	0.00835921
1803	ENSG00000101096	NFATC2	protein_coding	183.765	1.60694	0.504913	5.91e-05	0.000257661
1804	ENSG00000189067	LITAF	protein_coding	1945.75	1.60674	0.235401	4.99e-13	8.97e-12
1805	ENSG00000172458	IL17D	protein_coding	41.4835	1.60336	0.432637	1.47e-05	7.37e-05
1806	ENSG00000137502	RAB30	protein_coding	930.332	1.60158	0.238072	1.2e-12	2.05e-11
1807	ENSG00000126088	UROD	protein_coding	1497.83	1.60097	0.173652	1.88e-21	9.89e-20
1808	ENSG00000204264	PSMB8	protein_coding	1873.97	1.60018	0.485627	2.98e-05	0.000139332
1809	ENSG00000115170	ACVR1	protein_coding	707.041	1.60011	0.197993	5.43e-17	1.71e-15
1810	ENSG00000103187	COTL1	protein_coding	7430.48	1.59954	0.528643	8.87e-05	0.000372696
1811	ENSG00000133116	KL	protein_coding	12.4056	1.5988	0.588065	0.000576023	0.00200763
1812	ENSG00000181830	SLC35C1	protein_coding	551.598	1.59817	0.208891	1.47e-15	3.77e-14
1813	ENSG00000102575	ACP5	protein_coding	25.0612	1.59733	0.444263	4.18e-05	0.000188725
1814	ENSG00000204086	RPA4	protein_coding	2.80715	1.59375	0.895747	0.00930481	0.0235032
1815	ENSG00000077522	ACTN2	protein_coding	75.9173	1.59252	0.756629	0.00172863	0.00531767
1816	ENSG00000184005	ST6GALNAC3	protein_coding	98.206	1.5913	0.403464	4.75e-06	2.63e-05
1817	ENSG00000119138	KLF9	protein_coding	1178.48	1.59112	0.28134	1.11e-09	1.18e-08
1818	ENSG00000091592	NLRP1	protein_coding	400.649	1.58978	0.231513	7.88e-13	1.38e-11
1819	ENSG00000070961	ATP2B1	protein_coding	3828.86	1.58797	0.243745	4.57e-12	7.17e-11
1820	ENSG00000138193	PLCE1	protein_coding	437.177	1.58732	0.229527	4.28e-13	7.74e-12
1821	ENSG00000163683	SMIM14	protein_coding	1763.28	1.58601	0.175262	1.38e-20	6.56e-19
1822	ENSG00000127533	F2RL3	protein_coding	18.2736	1.58597	0.597582	0.00115094	0.00370925
1823	ENSG00000251493	FOXD1	protein_coding	680.399	1.58479	0.171737	2.54e-21	1.3e-19
1824	ENSG00000068323	TFE3	protein_coding	3331.71	1.58441	0.181273	1.99e-19	8.28e-18
1825	ENSG00000120149	MSX2	protein_coding	3.70086	1.58391	1.01146	0.0151832	0.0359455
1826	ENSG00000158714	SLAMF8	protein_coding	15.8445	1.58352	0.460268	0.00014275	0.00057458
1827	ENSG00000140416	TPM1	protein_coding	5171.65	1.58198	0.253723	7.1e-11	9.07e-10
1828	ENSG00000126522	ASL	protein_coding	302.56	1.57964	0.256223	6.07e-11	7.87e-10
1829	ENSG00000166825	ANPEP	protein_coding	1069.89	1.579	0.523464	0.000132697	0.000538081
1830	ENSG00000147459	DOCK5	protein_coding	1020.01	1.57682	0.602145	0.000223615	0.000861614
1831	ENSG00000213977	TAX1BP3	protein_coding	117.947	1.57577	0.25533	7.81e-11	9.9e-10
1832	ENSG00000135631	RAB11FIP5	protein_coding	1198.3	1.57431	0.317899	4.83e-08	3.91e-07
1833	ENSG00000140853	NLRC5	protein_coding	1101.08	1.57344	0.402157	3.95e-06	2.23e-05
1834	ENSG00000163638	ADAMTS9	protein_coding	177.794	1.57169	0.321701	9.17e-08	7.04e-07
1835	ENSG00000271303	SRXN1	protein_coding	72.8311	1.57157	0.432865	1.9e-05	9.31e-05
1836	ENSG00000167996	FTH1	protein_coding	45194.6	1.57144	0.177749	8.3e-20	3.61e-18
1837	ENSG00000257594	GALNT4	protein_coding	9.34015	1.57	0.399464	2.29e-05	0.000110012
1838	ENSG00000054392	HHAT	protein_coding	439.391	1.56923	0.300622	1.32e-08	1.17e-07
1839	ENSG00000141524	TMC6	protein_coding	120.083	1.56877	0.431206	1.55e-05	7.76e-05
1840	ENSG00000145390	USP53	protein_coding	920.844	1.5685	0.591552	0.000324818	0.00120169
1841	ENSG00000123364	HOXC13	protein_coding	38.1342	1.56799	0.633494	0.000824457	0.00276008
1842	ENSG00000139974	SLC38A6	protein_coding	211.986	1.56649	0.100389	1.93e-55	9.98e-53
1843	ENSG00000189077	TMEM120A	protein_coding	362.825	1.56533	0.239648	4.8e-12	7.49e-11
1844	ENSG00000253276	CCDC71L	protein_coding	584.071	1.56165	0.28941	5.04e-09	4.78e-08
1845	ENSG00000142279	WTIP	protein_coding	162.483	1.56146	0.326201	1.3e-07	9.73e-07
1846	ENSG00000112531	QKI	protein_coding	2960.75	1.55913	0.19893	3.46e-16	9.62e-15
1847	ENSG00000168938	PPIC	protein_coding	1024.19	1.55895	0.0872834	5.24e-72	7.84e-69
1848	ENSG00000206384	COL6A6	protein_coding	44.9371	1.55842	1.1794	0.00117817	0.00378755
1849	ENSG00000154930	ACSS1	protein_coding	268.309	1.55675	0.62662	0.000380442	0.0013851
1850	ENSG00000110841	PPFIBP1	protein_coding	3233.06	1.55556	0.401366	5.46e-06	2.98e-05
1851	ENSG00000059122	FLYWCH1	protein_coding	1573.39	1.55444	0.215451	4.59e-14	9.6e-13
1852	ENSG00000161929	SCIMP	protein_coding	1.69085	1.55381	0.953335	0.01793	0.041453
1853	ENSG00000136158	SPRY2	protein_coding	488.059	1.55295	0.492227	6.15e-05	0.000266841
1854	ENSG00000115221	ITGB6	protein_coding	29.1369	1.55277	0.733904	0.00208955	0.00629836
1855	ENSG00000152601	MBNL1	protein_coding	2137.45	1.55253	0.200951	1.03e-15	2.68e-14
1856	ENSG00000101236	RNF24	protein_coding	2646.39	1.55194	0.411632	8.56e-06	4.5e-05
1857	ENSG00000058085	LAMC2	protein_coding	4945.57	1.55174	0.590788	0.000304785	0.00113511
1858	ENSG00000146250	PRSS35	protein_coding	247.217	1.55163	0.756495	0.00124186	0.00396405
1859	ENSG00000005893	LAMP2	protein_coding	6109.11	1.55137	0.249421	3.83e-11	5.16e-10
1860	ENSG00000182132	KCNIP1	protein_coding	43.324	1.55105	0.688394	0.00154361	0.00481579
1861	ENSG00000070540	WIPI1	protein_coding	992.021	1.55076	0.461552	3.59e-05	0.000164795
1862	ENSG00000115935	WIPF1	protein_coding	1812.5	1.55034	0.305443	2.64e-08	2.22e-07
1863	ENSG00000091436	MAP3K20	protein_coding	2698.06	1.55027	0.217824	1.13e-13	2.25e-12
1864	ENSG00000161798	AQP5	protein_coding	36.0022	1.5476	0.484865	0.000222689	0.000858164
1865	ENSG00000184988	TMEM106A	protein_coding	98.1474	1.54659	0.342431	6.69e-07	4.4e-06
1866	ENSG00000237172	B3GNT9	protein_coding	1000.52	1.54618	0.210263	1.6e-14	3.6e-13
1867	ENSG00000124225	PMEPA1	protein_coding	1561.38	1.54575	0.432378	1.64e-05	8.18e-05
1868	ENSG00000186806	VSIG10L	protein_coding	8.93009	1.5457	0.695254	0.00718488	0.0187468
1869	ENSG00000077943	ITGA8	protein_coding	7.41438	1.5448	0.864594	0.00602755	0.0160514
1870	ENSG00000148803	FUOM	protein_coding	148.957	1.54479	0.661862	0.000867357	0.00288922
1871	ENSG00000174136	RGMB	protein_coding	3540.19	1.54453	0.549331	0.000290996	0.00108976
1872	ENSG00000184210	DGAT2L6	protein_coding	3.76345	1.5442	0.764166	0.00714249	0.0186482
1873	ENSG00000171346	KRT15	protein_coding	203.451	1.54302	0.63706	0.000682329	0.00233293
1874	ENSG00000186787	SPIN2B	protein_coding	49.624	1.54292	0.666011	0.00282245	0.008218
1875	ENSG00000163297	ANTXR2	protein_coding	1746.78	1.54201	0.316803	7.35e-08	5.74e-07
1876	ENSG00000142700	DMRTA2	protein_coding	317.063	1.54141	0.300814	2.45e-08	2.07e-07
1877	ENSG00000152465	NMT2	protein_coding	1321.92	1.53828	0.34182	4.6e-07	3.11e-06
1878	ENSG00000143162	CREG1	protein_coding	1004.81	1.53808	0.191396	9.78e-17	2.97e-15
1879	ENSG00000123595	RAB9A	protein_coding	1395.57	1.53761	0.259393	2.36e-10	2.79e-09
1880	ENSG00000100106	TRIOBP	protein_coding	3476.09	1.53704	0.296534	1.4e-08	1.24e-07
1881	ENSG00000174021	GNG5	protein_coding	663.009	1.53659	0.212909	3.28e-14	7.03e-13
1882	ENSG00000177992	SPATA31E1	protein_coding	1.76271	1.53605	0.950865	0.0164244	0.0383876
1883	ENSG00000146938	NLGN4X	protein_coding	498.213	1.53584	0.308988	5.21e-08	4.19e-07
1884	ENSG00000154856	APCDD1	protein_coding	362.117	1.53512	0.381901	4.09e-06	2.3e-05
1885	ENSG00000021762	OSBPL5	protein_coding	686.294	1.53503	0.457378	3.57e-05	0.000164042
1886	ENSG00000163694	RBM47	protein_coding	267.557	1.53439	0.832851	0.00117213	0.00377215
1887	ENSG00000168056	LTBP3	protein_coding	3141.66	1.53367	0.34667	6.86e-07	4.5e-06
1888	ENSG00000158525	CPA5	protein_coding	12.807	1.53015	0.715553	0.00200868	0.00607881
1889	ENSG00000284292	AC004922.1	protein_coding	2.98342	1.52928	0.758545	0.00910193	0.0230563
1890	ENSG00000108771	DHX58	protein_coding	442.192	1.52869	0.523904	0.000153057	0.000612251
1891	ENSG00000260027	HOXB7	protein_coding	366.264	1.52836	0.619089	0.000416929	0.00150292
1892	ENSG00000130208	APOC1	protein_coding	37.4104	1.52787	0.545959	0.000415581	0.00149863
1893	ENSG00000105810	CDK6	protein_coding	2156.26	1.52768	0.274127	1.88e-09	1.93e-08
1894	ENSG00000110090	CPT1A	protein_coding	2043.94	1.52756	0.16687	5.53e-21	2.73e-19
1895	ENSG00000187091	PLCD1	protein_coding	150.839	1.52708	0.281197	5.43e-09	5.12e-08
1896	ENSG00000065357	DGKA	protein_coding	670.64	1.52578	0.214208	1.15e-13	2.27e-12
1897	ENSG00000169245	CXCL10	protein_coding	52.8362	1.52516	0.638307	0.00122073	0.00390662
1898	ENSG00000135114	OASL	protein_coding	1030.02	1.52507	1.30677	0.00196521	0.00596152
1899	ENSG00000197879	MYO1C	protein_coding	5592.07	1.52423	0.280288	5.31e-09	5.03e-08
1900	ENSG00000198842	DUSP27	protein_coding	22.9414	1.52372	0.737703	0.0018845	0.00574984
1901	ENSG00000148634	HERC4	protein_coding	1206.47	1.52333	0.273125	2.2e-09	2.22e-08
1902	ENSG00000168016	TRANK1	protein_coding	289.576	1.52322	0.366589	2.39e-06	1.4e-05
1903	ENSG00000181634	TNFSF15	protein_coding	226.621	1.5228	0.710398	0.00117774	0.00378659
1904	ENSG00000158019	BABAM2	protein_coding	487.197	1.52253	0.135477	5.04e-30	5.46e-28
1905	ENSG00000140285	FGF7	protein_coding	104.177	1.5209	1.44069	0.00104368	0.00339982
1906	ENSG00000196743	GM2A	protein_coding	890.641	1.52084	0.166914	8.92e-21	4.32e-19
1907	ENSG00000115963	RND3	protein_coding	3706.39	1.51884	0.456605	4.24e-05	0.000191265
1908	ENSG00000197165	SULT1A2	protein_coding	7.27044	1.51801	0.586534	0.00211861	0.00637513
1909	ENSG00000167107	ACSF2	protein_coding	899.666	1.51775	0.383619	5.08e-06	2.8e-05
1910	ENSG00000091073	DTX2	protein_coding	417.338	1.51651	0.213494	1.47e-13	2.87e-12
1911	ENSG00000126562	WNK4	protein_coding	69.1306	1.51609	0.62798	0.000820772	0.00274903
1912	ENSG00000250722	SELENOP	protein_coding	297.66	1.51581	0.839695	0.00290847	0.00843905
1913	ENSG00000148154	UGCG	protein_coding	2008.48	1.51551	0.337947	8.28e-07	5.34e-06
1914	ENSG00000103642	LACTB	protein_coding	400.047	1.51521	0.337984	6.16e-07	4.07e-06
1915	ENSG00000260001	TGFBR3L	protein_coding	37.9011	1.51502	0.513252	0.000200702	0.000781167
1916	ENSG00000162493	PDPN	protein_coding	201.105	1.51474	0.333361	9.96e-07	6.31e-06
1917	ENSG00000145526	CDH18	protein_coding	39.2061	1.51385	0.282252	2.01e-08	1.73e-07
1918	ENSG00000111664	GNB3	protein_coding	110.229	1.51377	0.269315	3.13e-09	3.07e-08
1919	ENSG00000165476	REEP3	protein_coding	2694.46	1.51192	0.215044	1.9e-13	3.62e-12
1920	ENSG00000075142	SRI	protein_coding	1054.39	1.5104	0.298805	3.32e-08	2.76e-07
1921	ENSG00000167333	TRIM68	protein_coding	138.765	1.51014	0.832983	0.00150278	0.00470338
1922	ENSG00000155760	FZD7	protein_coding	907.742	1.50978	0.273926	2.96e-09	2.91e-08
1923	ENSG00000111058	ACSS3	protein_coding	538.168	1.50861	0.672921	0.00119828	0.00384378
1924	ENSG00000110330	BIRC2	protein_coding	2188.97	1.50656	0.18853	1.43e-16	4.22e-15
1925	ENSG00000144730	IL17RD	protein_coding	608.663	1.50652	0.573851	0.000429431	0.00154349
1926	ENSG00000117151	CTBS	protein_coding	264.295	1.5061	0.159974	8.21e-22	4.52e-20
1927	ENSG00000139508	SLC46A3	protein_coding	269.053	1.50571	0.26269	8.97e-10	9.64e-09
1928	ENSG00000124102	PI3	protein_coding	38.0057	1.50516	1.06591	0.00571881	0.0153274
1929	ENSG00000136327	NKX2-8	protein_coding	18.6949	1.50483	0.486013	0.000244761	0.000934851
1930	ENSG00000110651	CD81	protein_coding	4406.07	1.50477	0.146001	8.17e-26	6.3e-24
1931	ENSG00000138379	MSTN	protein_coding	171.439	1.50475	1.01772	0.00397119	0.0111139
1932	ENSG00000099822	HCN2	protein_coding	603.966	1.5044	0.274297	3.62e-09	3.52e-08
1933	ENSG00000183580	FBXL7	protein_coding	906.77	1.50408	0.76011	0.00236115	0.00701944
1934	ENSG00000164713	BRI3	protein_coding	1225.99	1.50292	0.147391	2.55e-25	1.92e-23
1935	ENSG00000179222	MAGED1	protein_coding	10166.4	1.5029	0.196735	2.19e-15	5.47e-14
1936	ENSG00000183873	SCN5A	protein_coding	183.573	1.5026	0.3028	8.75e-08	6.74e-07
1937	ENSG00000057252	SOAT1	protein_coding	2035.35	1.50245	0.238562	3.1e-11	4.23e-10
1938	ENSG00000182263	FIGN	protein_coding	156.507	1.50109	0.829997	0.00254091	0.00749581
1939	ENSG00000145391	SETD7	protein_coding	3217.26	1.50072	0.480116	0.000109505	0.000451316
1940	ENSG00000140464	PML	protein_coding	1968.38	1.49987	0.207726	5.44e-14	1.12e-12
1941	ENSG00000108950	FAM20A	protein_coding	15.2937	1.49979	0.610084	0.0021772	0.00653296
1942	ENSG00000166444	DENND2B	protein_coding	1316.51	1.49824	0.0891306	3.48e-64	3.09e-61
1943	ENSG00000143248	RGS5	protein_coding	455.002	1.49756	0.928925	0.00162049	0.00502636
1944	ENSG00000166073	GPR176	protein_coding	970.212	1.49751	0.301955	5.91e-08	4.7e-07
1945	ENSG00000061273	HDAC7	protein_coding	1947.72	1.49733	0.161218	2.64e-21	1.35e-19
1946	ENSG00000166333	ILK	protein_coding	2721.46	1.4973	0.193798	1.4e-15	3.6e-14
1947	ENSG00000088280	ASAP3	protein_coding	1078.01	1.49579	0.126677	5.52e-33	7.99e-31
1948	ENSG00000115415	STAT1	protein_coding	6414.49	1.49574	0.354196	1.74e-06	1.04e-05
1949	ENSG00000112033	PPARD	protein_coding	2305.86	1.49327	0.177273	4.04e-18	1.45e-16
1950	ENSG00000071246	VASH1	protein_coding	653.243	1.49175	0.422034	2.47e-05	0.000118233
1951	ENSG00000174808	BTC	protein_coding	78.0575	1.49174	0.51667	0.000302259	0.00112674
1952	ENSG00000134864	GGACT	protein_coding	70.2086	1.49119	0.333652	7.76e-07	5.03e-06
1953	ENSG00000120093	HOXB3	protein_coding	1153.2	1.49102	0.575862	0.000323278	0.00119677
1954	ENSG00000120690	ELF1	protein_coding	1113.09	1.49101	0.168669	1.57e-19	6.61e-18
1955	ENSG00000151883	PARP8	protein_coding	156.381	1.4879	0.703169	0.00203779	0.00615662
1956	ENSG00000146285	SCML4	protein_coding	3.10719	1.4873	0.774343	0.0112996	0.027846
1957	ENSG00000106436	MYL10	protein_coding	1.89021	1.48693	0.997033	0.0186906	0.0429422
1958	ENSG00000124067	SLC12A4	protein_coding	1019.59	1.48633	0.380501	6.26e-06	3.38e-05
1959	ENSG00000178726	THBD	protein_coding	58.5632	1.48537	0.395276	2.96e-05	0.000138532
1960	ENSG00000122188	LAX1	protein_coding	2.64509	1.48297	0.724242	0.00915884	0.023184
1961	ENSG00000099860	GADD45B	protein_coding	554.428	1.48282	0.235727	4.97e-11	6.56e-10
1962	ENSG00000198856	OSTC	protein_coding	1814.76	1.48185	0.171525	6e-19	2.37e-17
1963	ENSG00000183421	RIPK4	protein_coding	845.759	1.48153	0.336548	8.94e-07	5.73e-06
1964	ENSG00000174059	CD34	protein_coding	32.9161	1.4814	0.595075	0.00147463	0.00462291
1965	ENSG00000026652	AGPAT4	protein_coding	886.437	1.48065	0.361594	2.92e-06	1.68e-05
1966	ENSG00000134830	C5AR2	protein_coding	14.2008	1.47974	0.80665	0.00572801	0.0153473
1967	ENSG00000163081	CCDC140	protein_coding	4.94894	1.47923	0.930078	0.0183078	0.0422061
1968	ENSG00000077150	NFKB2	protein_coding	866.138	1.47762	0.241085	8.53e-11	1.07e-09
1969	ENSG00000114738	MAPKAPK3	protein_coding	1115.1	1.47732	0.229595	1.37e-11	1.99e-10
1970	ENSG00000117115	PADI2	protein_coding	1638.32	1.47707	1.07383	0.00118302	0.00380098
1971	ENSG00000143226	FCGR2A	protein_coding	2.3374	1.47675	1.32199	0.0205693	0.0465357
1972	ENSG00000146005	PSD2	protein_coding	37.0969	1.47579	0.295326	1.43e-07	1.06e-06
1973	ENSG00000164830	OXR1	protein_coding	796.484	1.47562	0.240892	8.44e-11	1.06e-09
1974	ENSG00000077274	CAPN6	protein_coding	25.0877	1.47528	0.452453	0.000163365	0.000649097
1975	ENSG00000121851	POLR3GL	protein_coding	262.523	1.47358	0.302099	9.14e-08	7.02e-07
1976	ENSG00000162804	SNED1	protein_coding	627.321	1.47279	0.459987	8.99e-05	0.000377289
1977	ENSG00000257315	ZBED6	protein_coding	38.7397	1.47237	0.277512	1.87e-08	1.62e-07
1978	ENSG00000100985	MMP9	protein_coding	829.764	1.47197	0.877022	0.00245101	0.00725848
1979	ENSG00000165030	NFIL3	protein_coding	834.582	1.47107	0.24328	1.31e-10	1.6e-09
1980	ENSG00000164951	PDP1	protein_coding	1681.16	1.4709	0.091633	9.98e-59	6.44e-56
1981	ENSG00000110719	TCIRG1	protein_coding	462.195	1.47087	0.212331	7.81e-13	1.37e-11
1982	ENSG00000103855	CD276	protein_coding	3415.96	1.46943	0.320884	3.64e-07	2.51e-06
1983	ENSG00000251201	TMED7-TICAM2	protein_coding	14.0164	1.46875	0.419898	9.01e-05	0.00037763
1984	ENSG00000073734	ABCB11	protein_coding	3.71482	1.4681	0.555737	0.00235773	0.00701148
1985	ENSG00000133135	RNF128	protein_coding	50.6006	1.46759	1.42276	0.0183916	0.0423511
1986	ENSG00000117148	ACTL8	protein_coding	179.525	1.46646	1.35745	0.00374176	0.0105425
1987	ENSG00000138821	SLC39A8	protein_coding	1222.99	1.46487	0.240121	1.07e-10	1.32e-09
1988	ENSG00000102024	PLS3	protein_coding	4286.08	1.46456	0.358139	3.53e-06	2.01e-05
1989	ENSG00000169504	CLIC4	protein_coding	18824.4	1.46403	0.162451	2.89e-20	1.33e-18
1990	ENSG00000196074	SYCP2	protein_coding	166.073	1.4628	0.27515	2.61e-08	2.2e-07
1991	ENSG00000111981	ULBP1	protein_coding	162.984	1.46224	0.222356	7.66e-12	1.16e-10
1992	ENSG00000013583	HEBP1	protein_coding	814.064	1.46189	0.314588	2.26e-07	1.63e-06
1993	ENSG00000112306	RPS12	protein_coding	8223.27	1.46183	0.110545	1.04e-40	2.41e-38
1994	ENSG00000100417	PMM1	protein_coding	647.793	1.46107	0.256883	1.19e-09	1.26e-08
1995	ENSG00000150281	CTF1	protein_coding	45.4975	1.46048	0.895774	0.0048258	0.0132014
1996	ENSG00000113552	GNPDA1	protein_coding	1376.22	1.46014	0.189266	1.4e-15	3.6e-14
1997	ENSG00000117266	CDK18	protein_coding	776.705	1.45967	0.333499	1.08e-06	6.8e-06
1998	ENSG00000197965	MPZL1	protein_coding	4303.89	1.458	0.231536	3.46e-11	4.69e-10
1999	ENSG00000164494	PDSS2	protein_coding	537.324	1.45707	0.226027	1.23e-11	1.8e-10
[truncated: 2,943 more rows]

## Sheet: Endothelial specific GSEA
Endothelial specific genes significantly upregulated in CDX non-NE cells (Butler et al., (endothelial genes) minus Evrard et al., (mesenchymal genes))
Refined list of endothelial specific genes	log2FoldChange	Fold change	padj		All endothelial specific genes used in GSEA
COL4A1	7.56592	189.483	2.61924e-16		A4GALT
COL4A2	6.648	100.288	2.24284e-12		AAED1
LGALS1	6.25753	76.5076	9.75217e-23		ACKR3
PDGFRB	6.01928	64.8611	9.70552e-22		ACOT9
COL5A3	5.81504	56.2991	6.28214e-71		ACVR1
ARHGAP29	5.78291	55.059	6.66885e-20		ACVRL1
EHD2	5.77033	54.5811	1.14835e-18		ADAMTS15
ROBO4	5.67383	51.0498	2.54728e-24		ADAMTS2
COL15A1	5.64045	49.882	2.61608e-34		ADAMTS7
GNG11	5.52494	46.0438	4.42914e-17		ADAMTS9
CRIM1	5.39499	42.0778	1.9538e-15		ADAMTSL4
ITGB5	5.3519	40.8396	1.01943e-38		ADCY4
CAV1	5.22165	37.3141	4.00017e-15		ADGRL4
RHOJ	5.21309	37.0935	6.0649e-20		ADPRH
CSPG4	5.13466	35.1307	3.01647e-20		AFAP1L1
STARD13	4.98244	31.6128	3.00399e-13		AKAP2
RRAS	4.93204	30.5276	5.58499e-20		AMOTL2
TM4SF1	4.86062	29.0531	5.05725e-13		ANGPT1
CAV2	4.79534	27.7678	1.86148e-11		ANGPT2
PEAR1	4.46575	22.0966	1.93954e-26		APBB2
LTBP2	4.37569	20.7594	9.3221e-214		ARAP3
TGFBR2	4.32307	20.0159	1.05325e-26		ARHGAP29
RFTN1	4.30103	19.7124	3.76407e-26		ARHGAP31
ADGRL4	4.27788	19.3986	9.71395e-07		ARHGAP6
ARHGAP31	4.2699	19.2916	1.45766e-61		ARHGEF15
EFEMP2	4.16589	17.9497	4.9594e-57		ARHGEF17
TRPC6	4.11572	17.3362	0.00793004		ATOH8
RHBDF1	4.10428	17.1993	3.11649e-40		BCAM
PCOLCE	4.07088	16.8057	1.15665e-24		BCL6B
NRP1	3.9614	15.5776	5.00198e-45		BMPR2
TM4SF18	3.9319	15.2623	2.03169e-10		BTNL9
ELK3	3.90716	15.0028	1.21889e-60		C1orf198
GAS6	3.79921	13.9212	2.97696e-10		CALCRL
VEGFC	3.77735	13.7119	3.38248e-05		CALHM2
EPAS1	3.75505	13.5015	6.8126e-15		CASKIN2
HTRA3	3.73919	13.3539	5.3759e-15		CAV1
LAMA2	3.71089	13.0945	1.23448e-10		CAV2
SCARF2	3.56949	11.872	1.2993e-20		CCDC85A
LRRC32	3.55598	11.7613	1.98055e-18		CCM2L
EFEMP1	3.51563	11.437	7.65786e-09		CD300LG
CALCRL	3.5016	11.3263	1.99031e-17		CD34
BCAM	3.38549	10.4504	4.37729e-15		CD81
SPARC	3.37672	10.3871	6.31558e-28		CD93
VAMP5	3.36662	10.3146	7.10644e-55		CDC42EP2
OLFML2A	3.32669	10.0331	1.22948e-13		CDH5
LIMS2	3.3088	9.90941	3.77608e-13		CHST14
SVEP1	3.30718	9.89828	1.75995e-10		CHSY3
PLAC9	3.27494	9.67957	5.47079e-06		CLDN5
S1PR1	3.20677	9.23279	8.99094e-09		CLEC14A
GABRE	3.19383	9.15039	6.26685e-06		CLEC1A
MFAP5	3.16079	8.9432	2.90772e-05		CLEC3B
LAMB1	3.1538	8.89997	1.86501e-64		COL15A1
SLIT3	3.08623	8.49272	1.04319e-09		COL4A1
TNS1	2.94464	7.69884	1.07602e-15		COL4A2
ZNF366	2.9401	7.67466	0.000259721		COL5A3
LAMC1	2.89514	7.43918	6.12838e-42		COX4I2
ADAMTS2	2.87483	7.33517	1.37521e-11		CPAMD8
LAMB2	2.80758	7.00107	1.83256e-61		CRIM1
ENG	2.76634	6.80381	3.23475e-07		CRIP2
RAPGEF3	2.72995	6.63431	1.1168e-09		CSPG4
ARAP3	2.64963	6.27507	1.44284e-14		CXorf36
NES	2.63823	6.22566	1.45263e-09		CYTH3
TBX2	2.60871	6.0996	4.89724e-11		CYYR1
FBLN2	2.60495	6.0837	2.08606e-08		DLL4
MCAM	2.55166	5.8631	3.17948e-11		DOCK6
ADAMTS15	2.41448	5.33127	4.63217e-09		DOCK9
HSPG2	2.35477	5.11514	1.53339e-55		EBF2
TCF7L1	2.31796	4.98626	8.34911e-09		ECSCR
FIBIN	2.25823	4.78405	5.64496e-06		EFEMP1
S100A13	2.24818	4.75082	1.67203e-08		EFEMP2
HEG1	2.19871	4.5907	3.71114e-31		EGFL7
FBN1	2.1938	4.5751	5.66162e-09		EHD2
PHLDB2	2.1937	4.57476	8.07271e-08		ELK3
TINAGL1	2.18073	4.53383	5.50498e-08		EMCN
TSPAN4	2.17939	4.52962	5.4485e-10		EML1
ANGPT1	2.15623	4.45748	0.000571255		ENG
FZD4	2.08219	4.23449	2.23339e-16		EPAS1
TIE1	2.02004	4.05594	0.00202799		ERG
NEK7	1.99405	3.98353	1.6978e-14		ESAM
PHLDA3	1.98854	3.96834	6.4965e-11		ESYT1
CLEC3B	1.95512	3.87748	0.00534372		FABP4
PDGFB	1.92626	3.8007	0.00129386		FAM110D
PTPRM	1.90126	3.73539	5.86464e-11		FAM162B
TUBB6	1.843	3.58755	5.87698e-08		FAM26E
TLN1	1.8422	3.58557	1.65292e-21		FAM65A
PTPRB	1.81952	3.52963	5.41096e-07		FBLN2
ADAMTSL4	1.81666	3.52265	9.83715e-05		FBN1
ACOT9	1.76969	3.40982	6.2846e-21		FGD5
FKBP9	1.74052	3.34155	2.38809e-25		FIBIN
ICAM2	1.74026	3.34096	5.05036e-09		FKBP9
RBMS1	1.71737	3.28836	4.46607e-63		FLT1
PECAM1	1.70804	3.26716	0.000272562		FLT4
LMCD1	1.70127	3.25186	2.80061e-10		FZD4
RBMS2	1.69083	3.22842	7.45262e-22		GABRE
TMEM255B	1.61335	3.05962	0.0040557		GAS6
ACVR1	1.60011	3.03167	1.70743e-15		GIMAP6
ADAMTS9	1.57169	2.97252	7.0419e-07		GIMAP8
WTIP	1.56146	2.95152	9.726e-07		GIPC3
PPFIBP1	1.55556	2.93947	2.98384e-05		GJA4
CD81	1.50477	2.83779	6.30377e-24		GJA5
SLC12A4	1.48633	2.80175	3.38115e-05		GNG11
CD34	1.4814	2.7922	0.00462291		GPIHBP1
PLS3	1.46456	2.7598	2.00813e-05		GPR116
A4GALT	1.45076	2.73353	0.0032742		GPR133
MFGE8	1.41781	2.67179	3.73869e-05		GPR4
PDGFRL	1.41579	2.66805	0.00458591		GUCY1A3
FLT1	1.41535	2.66725	0.00873294		HEG1
PHLDB1	1.40552	2.64913	6.06549e-05		HIF3A
ADPRH	1.34164	2.5344	0.000570854		HIPK3
OLFML2B	1.26971	2.41112	0.0117276		HSPA12B
NPR1	1.25552	2.38753	0.0207117		HSPG2
THSD1	1.24885	2.37652	0.0013893		HTRA3
CHSY3	1.24805	2.3752	0.0497087		HYAL2
CYTH3	1.22726	2.34123	1.70425e-06		ICAM2
EGFL7	1.1771	2.26122	3.32988e-10		ISLR
TEK	1.1109	2.1598	0.0337814		ITGB5
MEOX2	1.00736	2.01024	0.0386692		ITIH5
					JAM2
					KANK3
					KDR
					KIAA0355
					KIAA1462
					LAMA2
					LAMB1
					LAMB2
					LAMC1
					LDB2
					LGALS1
					LHFP
					LIMS2
					LMCD1
					LRRC32
					LTBP2
					MAP3K6
					MCAM
					MEOX2
					MFAP5
					MFGE8
					MMRN2
					MYCT1
					NAV1
					NDUFA4L2
					NEK7
					NES
					NOTCH4
					NPR1
					NRN1
					NRP1
					OLFML2A
					OLFML2B
					PCOLCE
					PDGFB
					PDGFRB
					PDGFRL
					PEAR1
					PECAM1
					PHLDA3
					PHLDB1
					PHLDB2
					PKN3
					PLAC9
					PLS3
					PLXND1
					PODXL
					PPFIBP1
					PREX2
					PTPRB
					PTPRM
					PTRF
					RAMP2
					RAPGEF3
					RASIP1
					RBMS1
					RBMS2
					RBMS3
					REM1
					RFTN1
					RHBDF1
					RHOJ
					ROBO4
					RPS6KA2
					RRAS
					RUNX1T1
					S100A13
					S1PR1
					SASH1
					SCARF2
					SDPR
					SEMA3G
					SH2D3C
					SHANK3
					SHE
					SHROOM4
					SLC12A4
					SLIT3
					SOX17
					SOX18
					SOX7
					SPARC
					STARD13
					STARD8
					SVEP1
					TANC1
					TBX2
					TCF7L1
					TEK
					TENC1
					TGFBR2
					THSD1
					TIE1
					TIMP3
					TINAGL1
					TLN1
					TM4SF1
					TM4SF18
					TMEM109
					TMEM204
					TMEM255B
					TMEM43
					TMEM88
					TNS1
					TNXB
					TRPC6
					TSPAN4
					TUBB6
					USHBP1
					VAMP5
					VEGFB
					VEGFC
					VWF
					WTIP
					ZNF366

## Sheet: Blood vessel development GO
	Blood vessel development genes significantly upregulated in CDX non-NE cells
Gene	Gene	Annotated Term	log2FoldChange	Fold change	padj
Abcc8		negative regulation of angiogenesis	-1.79422	0.288328	0.00031807
Abl1		positive regulation of blood vessel branching	#N/A	#N/A	#N/A
Ace		angiogenesis involved in coronary vascular morphogenesis	-2.68975	0.15499	2.8e-06
Ackr3		angiogenesis	#N/A	#N/A	#N/A
Actg1		angiogenesis	#N/A	#N/A	#N/A
Col4a1	COL4A1	angiogenesis	7.56592	189.483	2.62e-16
Acvr2b		artery development	-1.52861	0.346612	7.01e-14
Acvrl1		angiogenesis	#N/A	#N/A	#N/A
Adam8		angiogenesis	#N/A	#N/A	#N/A
Foxc2	FOXC2	artery morphogenesis	7.31272	158.982	1.72e-17
Col1a1	COL1A1	blood vessel development	6.8633	116.428	1.7e-39
Col8a1	COL8A1	angiogenesis	6.81364	112.489	1.39e-13
Cald1	CALD1	angiogenesis	6.72659	105.902	4.77e-18
Gja1	GJA1	blood vessel morphogenesis	6.65988	101.117	6.86e-12
Add1		positive regulation of angiogenesis	#N/A	#N/A	#N/A
Col4a2	COL4A2	angiogenesis	6.648	100.288	2.24e-12
Adgrb1		negative regulation of angiogenesis	-2.06649	0.23874	0.000893214
Adgrb2		negative regulation of angiogenesis	#N/A	#N/A	#N/A
Adgrb3		negative regulation of angiogenesis	#N/A	#N/A	#N/A
Cfh	CFH	angiogenesis	6.63826	99.6127	1.55e-16
Adgrf5		pharyngeal arch artery morphogenesis	-1.84519	0.278318	0.000142647
Adgrg1		angiogenesis	#N/A	#N/A	#N/A
Adipor2		vascular wound healing	#N/A	#N/A	#N/A
Serpine1	SERPINE1	negative regulation of vascular wound healing	6.55377	93.9467	1.27e-22
Adm2		angiogenesis	#N/A	#N/A	#N/A
Adra2b		angiogenesis	-1.61407	0.326676	0.000437043
Col5a1	COL5A1	blood vessel development	6.49304	90.0739	4.48e-29
Lox	LOX	aorta development	6.37559	83.0317	2.54e-44
Aggf1		angiogenesis	#N/A	#N/A	#N/A
Ago1		negative regulation of angiogenesis	#N/A	#N/A	#N/A
Ago2		positive regulation of angiogenesis	-1.10465	0.465015	2.26e-11
Agt		blood vessel development	#N/A	#N/A	#N/A
Agtr1a		blood vessel development	#N/A	#N/A	#N/A
Agtr1b		blood vessel development	#N/A	#N/A	#N/A
Mmp2	MMP2	angiogenesis	6.30473	79.0521	2.33e-28
Aimp1		angiogenesis	#N/A	#N/A	#N/A
Akt1		cell migration involved in sprouting angiogenesis	#N/A	#N/A	#N/A
Akt3		positive regulation of angiogenesis	#N/A	#N/A	#N/A
Aldh1a2		blood vessel development	#N/A	#N/A	#N/A
Alox5		negative regulation of angiogenesis	#N/A	#N/A	#N/A
Amot		angiogenesis	#N/A	#N/A	#N/A
Amotl1		angiogenesis	-1.05187	0.482342	4.11e-09
Amotl2		angiogenesis	#N/A	#N/A	#N/A
Sp100	SP100	regulation of angiogenesis	6.28459	77.956	2.08e-14
Ang2		angiogenesis	#N/A	#N/A	#N/A
Ang3		angiogenesis	#N/A	#N/A	#N/A
Ang4		angiogenesis	#N/A	#N/A	#N/A
Ang5		angiogenesis	#N/A	#N/A	#N/A
Ang6		angiogenesis	#N/A	#N/A	#N/A
Srpx2	SRPX2	angiogenesis	6.22439	74.7702	6.87e-23
Angpt2		angiogenesis	#N/A	#N/A	#N/A
Angpt4		angiogenesis	#N/A	#N/A	#N/A
Angptl3		angiogenesis	#N/A	#N/A	#N/A
Yap1	YAP1	vasculogenesis	6.05083	66.2952	2.55e-21
Angptl6		angiogenesis	#N/A	#N/A	#N/A
Ankrd17		blood vessel maturation	#N/A	#N/A	#N/A
Pdgfrb	PDGFRB	angiogenesis	6.01928	64.8611	9.71e-22
Hmga2	HMGA2	positive regulation of angiogenesis	5.91896	60.504	6.18e-11
Itga5	ITGA5	angiogenesis	5.89917	59.6797	2.6e-26
Creb3l1	CREB3L1	negative regulation of sprouting angiogenesis	5.87826	58.8209	1.41e-53
Ednra	EDNRA	angiogenesis	5.86588	58.3184	3.9e-11
Ap2b1		aorta development	#N/A	#N/A	#N/A
Apela		angiogenesis	#N/A	#N/A	#N/A
Apln		angiogenesis	#N/A	#N/A	#N/A
Aplnr		angiogenesis	#N/A	#N/A	#N/A
Apob		artery morphogenesis	#N/A	#N/A	#N/A
Fosl1	FOSL1	placenta blood vessel development	5.85798	57.9999	3.04e-24
Fn1	FN1	angiogenesis	5.84484	57.4742	1.62e-43
Apold1		angiogenesis	#N/A	#N/A	#N/A
Col3a1	COL3A1	aorta development	5.68394	51.4086	2.17e-12
Robo4	ROBO4	angiogenesis	5.67383	51.0498	2.55e-24
Col15a1	COL15A1	angiogenesis	5.64045	49.882	2.62e-34
Arid1a		placenta blood vessel development	#N/A	#N/A	#N/A
Arid2		coronary artery morphogenesis	#N/A	#N/A	#N/A
Asb4		positive regulation of vasculogenesis	#N/A	#N/A	#N/A
Atf2		negative regulation of angiogenesis	#N/A	#N/A	#N/A
Atp2b4		negative regulation of angiogenesis	#N/A	#N/A	#N/A
Atp5b		angiogenesis	#N/A	#N/A	#N/A
Atp7a		blood vessel development	#N/A	#N/A	#N/A
C3ar1	C3AR1	positive regulation of angiogenesis	5.53503	46.367	3.28e-13
Bak1		apoptotic process involved in blood vessel morphogenesis	#N/A	#N/A	#N/A
Bax		apoptotic process involved in blood vessel morphogenesis	#N/A	#N/A	#N/A
Bcas3		angiogenesis	#N/A	#N/A	#N/A
Becn1		angiogenesis	#N/A	#N/A	#N/A
Anxa1	ANXA1	positive regulation of cell migration involved in sprouting angiogenesis	5.5109	45.5981	6.25e-18
Bmp7		negative regulation of glomerular mesangial cell proliferation	-5.04454	0.0303	2.48e-12
Bmper		blood vessel development	#N/A	#N/A	#N/A
Bmpr1a		dorsal aorta morphogenesis	#N/A	#N/A	#N/A
Bmpr2		artery development	#N/A	#N/A	#N/A
Brca1		positive regulation of angiogenesis	#N/A	#N/A	#N/A
Brpf1		vasculogenesis	#N/A	#N/A	#N/A
Bsg		angiogenesis	#N/A	#N/A	#N/A
Btg1		positive regulation of angiogenesis	#N/A	#N/A	#N/A
Btg1b		positive regulation of angiogenesis	#N/A	#N/A	#N/A
Btg1c		positive regulation of angiogenesis	#N/A	#N/A	#N/A
C1galt1		angiogenesis	#N/A	#N/A	#N/A
Grem1	GREM1	angiogenesis	5.42617	42.9972	2.05e-17
Cdh13	CDH13	sprouting angiogenesis	5.40605	42.4018	6.35e-134
C5ar1		positive regulation of angiogenesis	#N/A	#N/A	#N/A
C6		positive regulation of angiogenesis	#N/A	#N/A	#N/A
Col1a2	COL1A2	blood vessel development	5.32485	40.081	3.46e-30
Foxs1	FOXS1	blood vessel development	5.2414	37.8285	1.92e-24
Camp		positive regulation of angiogenesis	#N/A	#N/A	#N/A
Fgf1	FGF1	angiogenesis	5.23883	37.7611	3.47e-12
Cyp1b1	CYP1B1	angiogenesis	5.22934	37.5135	1.04e-19
Cav1	CAV1	angiogenesis	5.22165	37.3141	4e-15
Rhoj	RHOJ	angiogenesis	5.21309	37.0935	6.06e-20
Ccdc134		angiogenesis	#N/A	#N/A	#N/A
Bmp4	BMP4	angiogenesis	5.16849	35.9642	4.71e-20
Ccl5		positive regulation of angiogenesis	#N/A	#N/A	#N/A
Dysf	DYSF	angiogenesis	5.1461	35.4103	4.52e-30
Ccl12		angiogenesis	#N/A	#N/A	#N/A
Ccl24		positive regulation of angiogenesis	#N/A	#N/A	#N/A
Ccm2		blood vessel development	#N/A	#N/A	#N/A
Mmp19	MMP19	angiogenesis	5.14192	35.308	4.08e-32
Cspg4	CSPG4	angiogenesis	5.13466	35.1307	3.02e-20
Ccl11	CCL11	positive regulation of angiogenesis	5.08636	33.9741	1.98e-06
Ccn6		negative regulation of angiogenesis	#N/A	#N/A	#N/A
Ccr2		angiogenesis	#N/A	#N/A	#N/A
Tgfb1	TGFB1	vasculogenesis	5.05827	33.3189	8.63e-46
Ccl2	CCL2	angiogenesis	5.05613	33.2696	1.68e-19
Stard13	STARD13	angiogenesis involved in wound healing	4.98244	31.6128	3e-13
Rras	RRAS	positive regulation of angiogenesis	4.93204	30.5276	5.58e-20
Cd59a		negative regulation of angiogenesis	#N/A	#N/A	#N/A
Cd160		negative regulation of angiogenesis	#N/A	#N/A	#N/A
Cdc42		sprouting angiogenesis	#N/A	#N/A	#N/A
Cdh2		blood vessel morphogenesis	#N/A	#N/A	#N/A
Cdh5		blood vessel maturation	#N/A	#N/A	#N/A
Ccn2	CCN2	angiogenesis	4.86053	29.0513	4.81e-12
Cdx2		blood vessel development	#N/A	#N/A	#N/A
Cdx4		blood vessel development	#N/A	#N/A	#N/A
Ceacam1		blood vessel development	#N/A	#N/A	#N/A
Cela1		positive regulation of angiogenesis	#N/A	#N/A	#N/A
Cemip2		angiogenesis	#N/A	#N/A	#N/A
Cfc1		blood vessel development	#N/A	#N/A	#N/A
Lif	LIF	negative regulation of angiogenesis	4.76277	27.1479	1.45e-26
Cflar		positive regulation of glomerular mesangial cell proliferation	#N/A	#N/A	#N/A
Chd7		aorta development	-2.23784	0.212003	2.48e-14
Chil1		positive regulation of angiogenesis	#N/A	#N/A	#N/A
Chm		blood vessel development	#N/A	#N/A	#N/A
Chrd		artery morphogenesis	#N/A	#N/A	#N/A
Loxl2	LOXL2	sprouting angiogenesis	4.6089	24.4015	9.5e-33
Cited1		vasculogenesis	-1.92984	0.262459	0.000485084
Cited2		blood vessel development	#N/A	#N/A	#N/A
Cldn5		negative regulation of angiogenesis	-2.03891	0.243347	3.86e-05
Clec14a		cell migration involved in sprouting angiogenesis	#N/A	#N/A	#N/A
Tnfsf4	TNFSF4	blood vessel development	4.60136	24.2743	7.03e-13
Cma1		positive regulation of angiogenesis	#N/A	#N/A	#N/A
Cnmd		negative regulation of angiogenesis	-1.59837	0.33025	0.00606674
Cntrl		aorta development	-1.00623	0.497846	3.16e-10
Mylk	MYLK	aorta smooth muscle tissue morphogenesis	4.579	23.901	1.3e-19
Lgals3	LGALS3	positive regulation of angiogenesis	4.56982	23.7495	6.95e-34
Adtrp	ADTRP	cell migration involved in sprouting angiogenesis	4.5619	23.6193	1.31e-25
Plxdc1	PLXDC1	angiogenesis	4.51214	22.8186	2.39e-25
Fap	FAP	angiogenesis	4.50118	22.6459	5.6e-22
Syde1	SYDE1	labyrinthine layer blood vessel development	4.49332	22.5229	3.85e-31
Prdm1	PRDM1	aorta development	4.43292	21.5994	2.65e-13
Sfrp2	SFRP2	branching involved in blood vessel morphogenesis	4.37191	20.7051	7.26e-09
Prrx1	PRRX1	artery morphogenesis	4.34164	20.2751	1.66e-08
F3	F3	positive regulation of angiogenesis	4.33272	20.1501	3.29e-32
Tgfbr2	TGFBR2	branching involved in blood vessel morphogenesis	4.32307	20.0159	1.05e-26
Col22a1		angiogenesis	-4.31123	0.0503722	5.52e-12
Pik3cg	PIK3CG	angiogenesis	4.32122	19.9902	8.24e-10
Comp		artery morphogenesis	#N/A	#N/A	#N/A
Cplane1		coronary vasculature development	#N/A	#N/A	#N/A
Plau	PLAU	angiogenesis	4.30837	19.8129	2.32e-12
Crhr2		negative regulation of angiogenesis	-1.17876	0.441731	0.000376096
Crkl		blood vessel development	#N/A	#N/A	#N/A
Tnfrsf1a	TNFRSF1A	positive regulation of angiogenesis	4.30536	19.7716	5.82e-19
Ctnnb1		branching involved in blood vessel morphogenesis	#N/A	#N/A	#N/A
Tlr3	TLR3	positive regulation of angiogenesis	4.29238	19.5946	4.11e-09
Col18a1	COL18A1	angiogenesis	4.28736	19.5264	5.11e-20
Cx3cl1		angiogenesis involved in wound healing	#N/A	#N/A	#N/A
Cx3cr1		negative regulation of angiogenesis	#N/A	#N/A	#N/A
Tgfb2	TGFB2	ascending aorta morphogenesis	4.27004	19.2934	9.57e-15
Cxcl12		branching involved in blood vessel morphogenesis	#N/A	#N/A	#N/A
Cxcl17		angiogenesis	#N/A	#N/A	#N/A
Cxcr2		positive regulation of angiogenesis	#N/A	#N/A	#N/A
Cxcr3		angiogenesis	#N/A	#N/A	#N/A
Cxcr4		aorta development	-1.07828	0.473592	0.0160168
Ahr	AHR	blood vessel development	4.21354	18.5524	1.31e-13
Cysltr1		positive regulation of angiogenesis	#N/A	#N/A	#N/A
Cysltr2		positive regulation of angiogenesis	#N/A	#N/A	#N/A
Dab2ip		angiogenesis	#N/A	#N/A	#N/A
Dcn		negative regulation of angiogenesis	#N/A	#N/A	#N/A
Dctn5		aorta development	#N/A	#N/A	#N/A
Ddah1		positive regulation of angiogenesis	#N/A	#N/A	#N/A
Ddit3		artery development	#N/A	#N/A	#N/A
Dhcr7		blood vessel development	#N/A	#N/A	#N/A
Dicer1		angiogenesis	#N/A	#N/A	#N/A
Dll1		endothelial tip cell fate specification	-4.45885	0.0454728	6.16e-18
Dll4		angiogenesis	-3.69928	0.076985	9.13e-14
Dlx3		blood vessel development	#N/A	#N/A	#N/A
Dnm2		aorta development	#N/A	#N/A	#N/A
Dync2h1		coronary vasculature development	#N/A	#N/A	#N/A
Has2	HAS2	vasculogenesis	4.21033	18.5112	0.00185546
E2f2		negative regulation of sprouting angiogenesis	-1.73865	0.29965	8.7e-10
E2f7		sprouting angiogenesis	#N/A	#N/A	#N/A
E2f8		sprouting angiogenesis	-1.11429	0.461918	9.7e-10
Plk2	PLK2	negative regulation of angiogenesis	4.18945	18.2453	2.15e-13
Ecscr		angiogenesis	#N/A	#N/A	#N/A
Efemp2	EFEMP2	aorta development	4.16589	17.9497	4.96e-57
Edn2		angiogenesis	#N/A	#N/A	#N/A
Anxa3	ANXA3	positive regulation of angiogenesis	4.12415	17.4379	1.11e-09
Serpinb7	SERPINB7	positive regulation of glomerular mesangial cell proliferation	4.09118	17.0439	3.84e-10
Efna1		angiogenesis	#N/A	#N/A	#N/A
Efna3		negative regulation of angiogenesis	-1.27201	0.414081	0.00148945
Ets1	ETS1	positive regulation of angiogenesis	4.0175	16.1953	1.03e-11
Thbs1	THBS1	blood vessel morphogenesis	3.9727	15.7	1.49e-27
Nrp1	NRP1	angiogenesis	3.9614	15.5776	5e-45
Egln1		regulation of angiogenesis	#N/A	#N/A	#N/A
Lama1	LAMA1	blood vessel morphogenesis	3.95467	15.5051	5.74e-16
Ccr3	CCR3	angioblast cell migration	3.90849	15.0166	0.000439804
Elk3	ELK3	angiogenesis	3.90716	15.0028	1.22e-60
Eif2ak3		angiogenesis	#N/A	#N/A	#N/A
Ccn1	CCN1	intussusceptive angiogenesis	3.8956	14.8831	1.02e-19
Emc10		angiogenesis	#N/A	#N/A	#N/A
Vegfc	VEGFC	angiogenesis	3.77735	13.7119	3.38e-05
Emilin2		positive regulation of angiogenesis	#N/A	#N/A	#N/A
Emp2		regulation of angiogenesis	#N/A	#N/A	#N/A
Wnt5a	WNT5A	positive regulation of angiogenesis	3.76521	13.5969	2.37e-14
Epas1	EPAS1	angiogenesis	3.75505	13.5015	6.81e-15
Spred1	SPRED1	negative regulation of angiogenesis	3.72456	13.2192	2.14e-24
Thy1	THY1	angiogenesis	3.70559	13.0465	5.61e-20
Lrp1	LRP1	aorta morphogenesis	3.68685	12.8781	2.17e-35
Epgn		angiogenesis	-2.49498	0.177393	0.000263185
Epha1		angiogenesis	#N/A	#N/A	#N/A
Notch3	NOTCH3	artery morphogenesis	3.68184	12.8335	3.09e-36
Ephb1		angiogenesis	#N/A	#N/A	#N/A
Gli3	GLI3	artery development	3.61348	12.2396	2.13e-09
Ephb3		angiogenesis	#N/A	#N/A	#N/A
Fkbp10	FKBP10	aorta morphogenesis	3.5979	12.1081	5.73e-28
Epn1		negative regulation of sprouting angiogenesis	#N/A	#N/A	#N/A
Epn2		negative regulation of sprouting angiogenesis	#N/A	#N/A	#N/A
Epo		angiogenesis	#N/A	#N/A	#N/A
Epor		vasculogenesis involved in coronary vascular morphogenesis	#N/A	#N/A	#N/A
Anxa2	ANXA2	angiogenesis	3.55345	11.7407	4.2e-15
Calcrl	CALCRL	angiogenesis	3.5016	11.3263	1.99e-17
Gata4	GATA4	positive regulation of angiogenesis	3.46526	11.0445	3.71e-06
Esx1		blood vessel development	#N/A	#N/A	#N/A
Epha2	EPHA2	angiogenesis	3.45419	10.9601	2.97e-35
Etv2		blood vessel morphogenesis	#N/A	#N/A	#N/A
Eya1		aorta morphogenesis	-1.42608	0.372141	2.6e-05
Rspo3	RSPO3	angiogenesis	3.44189	10.867	7.06e-12
Tnfsf12	TNFSF12	angiogenesis	3.43832	10.8402	1.03e-10
Fasl		negative regulation of angiogenesis	#N/A	#N/A	#N/A
Egf	EGF	angiogenesis	3.41148	10.6404	1.46e-09
Fbxw7		regulation of cell migration involved in sprouting angiogenesis	#N/A	#N/A	#N/A
Fbxw7as1		blood vessel development	#N/A	#N/A	#N/A
Fbxw8		labyrinthine layer blood vessel development	#N/A	#N/A	#N/A
Emilin1	EMILIN1	negative regulation of angiogenesis	3.41131	10.6392	4.64e-08
Sparc	SPARC	negative regulation of angiogenesis	3.37672	10.3871	6.32e-28
Fgf6		angiogenesis	#N/A	#N/A	#N/A
Fgf8		aorta morphogenesis	-2.34991	0.196159	9.79e-06
Fgf9		angiogenesis	-2.46205	0.181488	1.86e-11
Wnt7b	WNT7B	angiogenesis	3.33484	10.0899	8.69e-10
Fgf18		angiogenesis	#N/A	#N/A	#N/A
Apoh	APOH	negative regulation of angiogenesis	3.31204	9.93169	0.00431369
Edn1	EDN1	blood vessel morphogenesis	3.30903	9.91097	3.62e-06
Fgfr2		angiogenesis	#N/A	#N/A	#N/A
Ang	ANG	angiogenesis	3.26683	9.62526	1.04e-05
Fkbpl		regulation of angiogenesis	#N/A	#N/A	#N/A
Flcn		negative regulation of angiogenesis	#N/A	#N/A	#N/A
Zfp36l1	ZFP36L1	vasculogenesis	3.25025	9.51529	3.79e-26
Enpp2	ENPP2	regulation of angiogenesis	3.24933	9.50923	1.19e-07
Flt4		angiogenesis	#N/A	#N/A	#N/A
Flvcr1		blood vessel development	#N/A	#N/A	#N/A
Fmnl3		angiogenesis	#N/A	#N/A	#N/A
Apoe	APOE	artery morphogenesis	3.20866	9.24489	1.4e-13
S1pr1	S1PR1	angiogenesis	3.20677	9.23279	8.99e-09
Nog	NOG	pharyngeal arch artery morphogenesis	3.17746	9.04715	3.15e-05
Foxc1		angiogenesis	#N/A	#N/A	#N/A
Arhgap22	ARHGAP22	angiogenesis	3.17734	9.04638	2.97e-10
Foxf1		blood vessel development	#N/A	#N/A	#N/A
Foxh1		aorta morphogenesis	#N/A	#N/A	#N/A
Ptger4	PTGER4	ductus arteriosus closure	3.17102	9.00685	2.08e-06
Foxm1		vasculogenesis	#N/A	#N/A	#N/A
Foxn1		blood vessel morphogenesis	#N/A	#N/A	#N/A
Foxo1		blood vessel development	#N/A	#N/A	#N/A
Foxo4		negative regulation of angiogenesis	#N/A	#N/A	#N/A
Ecm1	ECM1	angiogenesis	3.09209	8.52733	8.09e-32
Fut1		positive regulation of sprouting angiogenesis	-2.90901	0.133137	1.59e-10
Fuz		aorta development	-1.04585	0.484358	3.87e-10
Tnfaip2	TNFAIP2	angiogenesis	3.08675	8.49581	1.22e-17
Fzd5		angiogenesis	#N/A	#N/A	#N/A
Fzd8		angiogenesis	#N/A	#N/A	#N/A
Gab1		angiogenesis	#N/A	#N/A	#N/A
Il12b	IL12B	negative regulation of blood vessel endothelial cell proliferation involved in sprouting angiogenesis	3.03852	8.21647	0.00316949
Gata2		positive regulation of angiogenesis	-1.03159	0.489171	1.56e-05
Myh9	MYH9	angiogenesis	2.94132	7.68113	4e-20
Enpp1	ENPP1	aorta development	2.93554	7.65041	1.98e-09
Gatad2a		blood vessel development	#N/A	#N/A	#N/A
Gbx2		branching involved in blood vessel morphogenesis	#N/A	#N/A	#N/A
Gdf2		angiogenesis	#N/A	#N/A	#N/A
Ggnbp2		labyrinthine layer blood vessel development	#N/A	#N/A	#N/A
Ghrl		positive regulation of sprouting angiogenesis	#N/A	#N/A	#N/A
Ghsr		positive regulation of sprouting angiogenesis	-2.4578	0.182024	8.14e-05
Ptgs2	PTGS2	angiogenesis	2.88203	7.37186	8.44e-05
Gja4		blood vessel development	#N/A	#N/A	#N/A
Gja5		artery morphogenesis	#N/A	#N/A	#N/A
Gjc1		vasculogenesis	#N/A	#N/A	#N/A
Ccbe1	CCBE1	angiogenesis	2.87488	7.33541	1.64e-12
Glmn		vasculogenesis	#N/A	#N/A	#N/A
Glul		angiogenesis	#N/A	#N/A	#N/A
Gna13		angiogenesis	#N/A	#N/A	#N/A
Gpc3		coronary vasculature development	#N/A	#N/A	#N/A
Enpep	ENPEP	angiogenesis	2.84394	7.17978	1.51e-06
Gpld1		cell migration involved in sprouting angiogenesis	-1.16508	0.445941	0.000421962
Gpr4		angiogenesis involved in wound healing	-4.38675	0.0478033	1.71e-11
Gpx1		angiogenesis involved in wound healing	#N/A	#N/A	#N/A
Pparg	PPARG	negative regulation of angiogenesis	2.8392	7.15624	1.3e-10
Hgf	HGF	positive regulation of angiogenesis	2.83022	7.11182	4.9e-11
Gtf2i		negative regulation of angiogenesis	#N/A	#N/A	#N/A
Hand1		angiogenesis	#N/A	#N/A	#N/A
Hand2		angiogenesis	#N/A	#N/A	#N/A
Runx1	RUNX1	positive regulation of angiogenesis	2.80307	6.97925	5.55e-62
Zc3h12a	ZC3H12A	angiogenesis	2.79453	6.93807	2.15e-18
Hc		positive regulation of angiogenesis	#N/A	#N/A	#N/A
Hdac5		negative regulation of cell migration involved in sprouting angiogenesis	#N/A	#N/A	#N/A
Eng	ENG	angiogenesis	2.76634	6.80381	3.23e-07
Hdac9		positive regulation of cell migration involved in sprouting angiogenesis	#N/A	#N/A	#N/A
Hectd1		aorta development	#N/A	#N/A	#N/A
Nfe2	NFE2	labyrinthine layer blood vessel development	2.76612	6.80278	7.39e-11
Tnfrsf12a	TNFRSF12A	angiogenesis	2.73183	6.64296	4.73e-24
Hey1		arterial endothelial cell differentiation	#N/A	#N/A	#N/A
Hey2		arterial endothelial cell differentiation	#N/A	#N/A	#N/A
Rapgef3	RAPGEF3	angiogenesis	2.72995	6.63431	1.12e-09
Hgs		negative regulation of angiogenesis	#N/A	#N/A	#N/A
Hhex		negative regulation of angiogenesis	#N/A	#N/A	#N/A
Hhip		negative regulation of angiogenesis	#N/A	#N/A	#N/A
Adm	ADM	positive regulation of angiogenesis	2.69173	6.4609	1.16e-10
Hif3a		angiogenesis	#N/A	#N/A	#N/A
Hipk2		positive regulation of angiogenesis	#N/A	#N/A	#N/A
Pdgfra	PDGFRA	metanephric glomerular capillary formation	2.69084	6.45691	1.26e-07
Sh2b3	SH2B3	negative regulation of sprouting angiogenesis	2.6622	6.33	1.82e-12
Hmgb1		positive regulation of sprouting angiogenesis	#N/A	#N/A	#N/A
Pik3cd	PIK3CD	positive regulation of angiogenesis	2.65408	6.29443	8.14e-10
Tbx2	TBX2	aorta morphogenesis	2.60871	6.0996	4.9e-11
Hoxa5		negative regulation of angiogenesis	#N/A	#N/A	#N/A
Jcad	JCAD	positive regulation of blood vessel endothelial cell proliferation involved in sprouting angiogenesis	2.5947	6.04063	1.87e-06
Hpgd		ductus arteriosus closure	#N/A	#N/A	#N/A
Hpse		angiogenesis involved in wound healing	#N/A	#N/A	#N/A
Hrg		angiogenesis	#N/A	#N/A	#N/A
Hs6st1		angiogenesis	#N/A	#N/A	#N/A
Mcam	MCAM	angiogenesis	2.55166	5.8631	3.18e-11
Lepr	LEPR	angiogenesis	2.54822	5.84912	3.99e-13
Tcf7l2	TCF7L2	blood vessel development	2.53336	5.78919	8.64e-42
Htatip2		angiogenesis	#N/A	#N/A	#N/A
Hyal1		positive regulation of angiogenesis	#N/A	#N/A	#N/A
Id1		regulation of angiogenesis	-1.35106	0.392003	0.000512489
Ifng		negative regulation of glomerular mesangial cell proliferation	#N/A	#N/A	#N/A
Igf2		positive regulation of angiogenesis	#N/A	#N/A	#N/A
Ihh		branching involved in blood vessel morphogenesis	#N/A	#N/A	#N/A
Il1a		positive regulation of angiogenesis	#N/A	#N/A	#N/A
Adam12	ADAM12	positive regulation of angiogenesis	2.52716	5.76436	2.54e-10
Il6ra		positive regulation of glomerular mesangial cell proliferation	#N/A	#N/A	#N/A
Il10		positive regulation of sprouting angiogenesis	#N/A	#N/A	#N/A
Il12a		negative regulation of blood vessel endothelial cell proliferation involved in sprouting angiogenesis	#N/A	#N/A	#N/A
Col24a1	COL24A1	angiogenesis	2.52507	5.75601	4.09e-08
Il17f		negative regulation of angiogenesis	#N/A	#N/A	#N/A
Lama4	LAMA4	blood vessel development	2.51779	5.72704	3.7e-06
Isl1		positive regulation of angiogenesis	-3.03475	0.122025	3.09e-09
Ism1		negative regulation of angiogenesis	#N/A	#N/A	#N/A
Itga2b		angiogenesis	#N/A	#N/A	#N/A
Egr2	EGR2	aorta development	2.47874	5.57412	3.28e-13
Col4a3	COL4A3	negative regulation of angiogenesis	2.47734	5.56871	3.27e-07
Pdgfa	PDGFA	angiogenesis	2.45923	5.49924	3.72e-07
Itgax		positive regulation of angiogenesis	#N/A	#N/A	#N/A
Itgb3	ITGB3	positive regulation of angiogenesis	2.45178	5.47091	4.93e-07
Itgb1bp1		angiogenesis	#N/A	#N/A	#N/A
Adrb2	ADRB2	negative regulation of angiogenesis	2.4509	5.46758	3.84e-05
Itgb2l		positive regulation of angiogenesis	#N/A	#N/A	#N/A
Notch2	NOTCH2	placenta blood vessel development	2.44442	5.44306	7.37e-26
Mef2c	MEF2C	blood vessel development	2.4258	5.37329	0.000903881
Ephb2	EPHB2	angiogenesis	2.41902	5.34809	1.97e-06
Adamts1	ADAMTS1	negative regulation of angiogenesis	2.35986	5.1332	2.99e-09
Jam3		angiogenesis	#N/A	#N/A	#N/A
Tgfa	TGFA	angiogenesis	2.35641	5.12096	1.08e-08
Jmjd6		blood vessel development	#N/A	#N/A	#N/A
Jmjd8		positive regulation of sprouting angiogenesis	#N/A	#N/A	#N/A
Jun		angiogenesis	#N/A	#N/A	#N/A
Junb		labyrinthine layer blood vessel development	#N/A	#N/A	#N/A
Jup		positive regulation of angiogenesis	#N/A	#N/A	#N/A
Kat6a		aorta morphogenesis	#N/A	#N/A	#N/A
Kctd10		angiogenesis	#N/A	#N/A	#N/A
Kdr		angiogenesis	#N/A	#N/A	#N/A
Kif7		aorta development	#N/A	#N/A	#N/A
Klf2		negative regulation of sprouting angiogenesis	#N/A	#N/A	#N/A
Klf4		negative regulation of angiogenesis	#N/A	#N/A	#N/A
Klf5		angiogenesis	#N/A	#N/A	#N/A
Krit1		angiogenesis	#N/A	#N/A	#N/A
Hspg2	HSPG2	angiogenesis	2.35477	5.11514	1.53e-55
Il18	IL18	angiogenesis	2.34123	5.06735	8.05e-05
Ldlr		artery morphogenesis	#N/A	#N/A	#N/A
Lef1		apoptotic process involved in blood vessel morphogenesis	#N/A	#N/A	#N/A
Lemd3		angiogenesis	#N/A	#N/A	#N/A
Lep		angiogenesis	#N/A	#N/A	#N/A
Col8a2	COL8A2	angiogenesis	2.31916	4.99041	2.49e-11
Slc2a10	SLC2A10	artery development	2.30852	4.95374	1.43e-19
Adam15	ADAM15	angiogenesis	2.29803	4.91784	1.65e-28
Llgl2		labyrinthine layer blood vessel development	-1.48027	0.358423	4.29e-05
Smo	SMO	vasculogenesis	2.27468	4.83892	1.53e-27
Itgav	ITGAV	angiogenesis	2.2406	4.72594	1.62e-43
Lrg1		positive regulation of angiogenesis	-1.58151	0.334132	0.0112198
Ccn3	CCN3	angiogenesis	2.22471	4.67417	1.51e-06
Lrp2		aorta development	#N/A	#N/A	#N/A
Lrp5		apoptotic process involved in blood vessel morphogenesis	#N/A	#N/A	#N/A
Fgfr1	FGFR1	angiogenesis	2.21379	4.63894	1.17e-30
Itgb1	ITGB1	cell migration involved in sprouting angiogenesis	2.21185	4.6327	2.58e-12
Lyl1		blood vessel maturation	#N/A	#N/A	#N/A
Map2k1		placenta blood vessel development	#N/A	#N/A	#N/A
Map2k5		negative regulation of cell migration involved in sprouting angiogenesis	#N/A	#N/A	#N/A
Map3k3		blood vessel development	#N/A	#N/A	#N/A
Map3k7		angiogenesis	#N/A	#N/A	#N/A
Mapk1		labyrinthine layer blood vessel development	#N/A	#N/A	#N/A
Mapk7		regulation of angiogenesis	#N/A	#N/A	#N/A
Mapk14		angiogenesis	#N/A	#N/A	#N/A
Itgb2	ITGB2	positive regulation of angiogenesis	2.20268	4.60335	0.000141077
Mdk		positive regulation of artery morphogenesis	#N/A	#N/A	#N/A
Mdm2		blood vessel development	#N/A	#N/A	#N/A
Mecp2		negative regulation of angiogenesis	#N/A	#N/A	#N/A
Med1		angiogenesis	#N/A	#N/A	#N/A
Flna	FLNA	angiogenesis	2.20092	4.59773	1.1e-19
Megf8		coronary vasculature development	#N/A	#N/A	#N/A
Meis1		angiogenesis	-1.24606	0.421598	1.87e-07
Heg1	HEG1	vasculogenesis	2.19871	4.5907	3.71e-31
Mesp1		cardiac vascular smooth muscle cell differentiation	#N/A	#N/A	#N/A
Mexis		artery development	#N/A	#N/A	#N/A
Il1b	IL1B	positive regulation of angiogenesis	2.15963	4.46802	0.000693915
Mia3		cell migration involved in sprouting angiogenesis	#N/A	#N/A	#N/A
Mib1		blood vessel development	#N/A	#N/A	#N/A
Minar1		angiogenesis	#N/A	#N/A	#N/A
Mir23a		positive regulation of angiogenesis	#N/A	#N/A	#N/A
Mir23b		positive regulation of angiogenesis	#N/A	#N/A	#N/A
Mir24-1		positive regulation of angiogenesis	#N/A	#N/A	#N/A
Mir24-2		positive regulation of angiogenesis	#N/A	#N/A	#N/A
Mir27a		positive regulation of angiogenesis	#N/A	#N/A	#N/A
Mir27b		positive regulation of angiogenesis	#N/A	#N/A	#N/A
Mir126b		angiogenesis	#N/A	#N/A	#N/A
Mir143		aorta smooth muscle tissue morphogenesis	#N/A	#N/A	#N/A
Mir145a		aorta smooth muscle tissue morphogenesis	#N/A	#N/A	#N/A
Mir329		negative regulation of angiogenesis	#N/A	#N/A	#N/A
Angpt1	ANGPT1	angiogenesis	2.15623	4.45748	0.000571255
Hk2	HK2	positive regulation of angiogenesis	2.15416	4.4511	8.88e-10
Hoxa1	HOXA1	artery development	2.14697	4.42897	4.08e-18
Mmp21		coronary vasculature development	#N/A	#N/A	#N/A
Mmrn2		angiogenesis	#N/A	#N/A	#N/A
Mrtfb		blood vessel morphogenesis	#N/A	#N/A	#N/A
Mtdh		positive regulation of angiogenesis	#N/A	#N/A	#N/A
Mydgf		angiogenesis	#N/A	#N/A	#N/A
C3	C3	positive regulation of angiogenesis	2.14661	4.42786	0.00035869
Myh10		aorta development	#N/A	#N/A	#N/A
Fgf2	FGF2	angiogenesis	2.13637	4.39656	6.88e-12
Socs3	SOCS3	placenta blood vessel development	2.09565	4.27419	2.35e-27
Myo18b		vasculogenesis	#N/A	#N/A	#N/A
Myocd		ductus arteriosus closure	#N/A	#N/A	#N/A
Naa15		angiogenesis	#N/A	#N/A	#N/A
Naxe		negative regulation of angiogenesis	#N/A	#N/A	#N/A
Ncl		angiogenesis	#N/A	#N/A	#N/A
Ncoa6		labyrinthine layer blood vessel development	#N/A	#N/A	#N/A
Ndnf		angiogenesis	#N/A	#N/A	#N/A
Ndst1		aorta development	#N/A	#N/A	#N/A
Card10	CARD10	negative regulation of cell migration involved in sprouting angiogenesis	2.09126	4.2612	9.35e-13
Nf1		artery morphogenesis	#N/A	#N/A	#N/A
Nfatc3		branching involved in blood vessel morphogenesis	#N/A	#N/A	#N/A
Nfatc4		branching involved in blood vessel morphogenesis	#N/A	#N/A	#N/A
Fzd4	FZD4	blood vessel development	2.08219	4.23449	2.23e-16
Nfe2l2		positive regulation of angiogenesis	#N/A	#N/A	#N/A
Ngfr		dorsal aorta development	#N/A	#N/A	#N/A
Ngp		negative regulation of angiogenesis	#N/A	#N/A	#N/A
Slc1a1	SLC1A1	blood vessel morphogenesis	2.07264	4.20655	2.33e-05
Nkx2-5		pulmonary myocardium development	#N/A	#N/A	#N/A
Nodal		positive regulation of angiogenesis	#N/A	#N/A	#N/A
Adamts6	ADAMTS6	aorta development	2.05798	4.16403	1.99e-06
Nos3		angiogenesis	#N/A	#N/A	#N/A
Notch1		angiogenesis	#N/A	#N/A	#N/A
Foxj2	FOXJ2	negative regulation of angiogenesis	2.02663	4.07453	2.99e-10
Tie1	TIE1	angiogenesis	2.02004	4.05594	0.00202799
Notch4		branching involved in blood vessel morphogenesis	-1.57589	0.335436	4.45e-12
Nox1		angiogenesis	#N/A	#N/A	#N/A
Nprl3		aorta morphogenesis	#N/A	#N/A	#N/A
Nr2e1		positive regulation of angiogenesis	#N/A	#N/A	#N/A
Adgrf4	ADGRF4	pharyngeal arch artery morphogenesis	1.98087	3.94732	7.23e-08
Nr4a1		cell migration involved in sprouting angiogenesis	#N/A	#N/A	#N/A
Nrarp		blood vessel endothelial cell proliferation involved in sprouting angiogenesis	-2.40514	0.188791	4.09e-08
Nras		positive regulation of angiogenesis	#N/A	#N/A	#N/A
Cd40	CD40	positive regulation of angiogenesis	1.9657	3.90603	9.93e-05
Nrp2		angiogenesis	#N/A	#N/A	#N/A
Nrxn1		angiogenesis	-2.21698	0.21509	7.25e-06
Nrxn3		angiogenesis	-1.447	0.366784	1.85e-09
Nsdhl		labyrinthine layer blood vessel development	#N/A	#N/A	#N/A
Ntrk1		positive regulation of angiogenesis	#N/A	#N/A	#N/A
Ntrk2		vasculogenesis	#N/A	#N/A	#N/A
Nus1		angiogenesis	#N/A	#N/A	#N/A
Olfr16		regulation of angiogenesis	#N/A	#N/A	#N/A
Optc		negative regulation of angiogenesis	#N/A	#N/A	#N/A
Hmox1	HMOX1	angiogenesis	1.95611	3.88013	0.000121562
Otulin		angiogenesis	#N/A	#N/A	#N/A
Ovol2		angiogenesis	-3.01209	0.123957	1.45e-13
Pak4		positive regulation of angiogenesis	#N/A	#N/A	#N/A
Pank2		angiogenesis	-1.19928	0.435491	7.63e-10
Hbegf	HBEGF	angiogenesis	1.94288	3.84472	4.41e-08
Pax6		blood vessel development	#N/A	#N/A	#N/A
Paxip1		vasculogenesis	#N/A	#N/A	#N/A
Pbrm1		cardiac vascular smooth muscle cell development	#N/A	#N/A	#N/A
Pcsk5		coronary vasculature development	#N/A	#N/A	#N/A
Pdcd6		angiogenesis	#N/A	#N/A	#N/A
Pdcd10		angiogenesis	#N/A	#N/A	#N/A
Pdcl3		angiogenesis	#N/A	#N/A	#N/A
Pde2a		aorta development	-1.03821	0.486932	0.0328824
Pde3b		angiogenesis	#N/A	#N/A	#N/A
Rin2	RIN2	positive regulation of vasculogenesis	1.94278	3.84446	1.11e-10
Gata6	GATA6	cardiac vascular smooth muscle cell differentiation	1.93656	3.82793	0.000225297
Pdgfd		positive regulation of glomerular mesangial cell proliferation	#N/A	#N/A	#N/A
Fbln5	FBLN5	negative regulation of angiogenesis	1.93103	3.81326	0.000262437
Plcd3	PLCD3	angiogenesis	1.92767	3.8044	7.64e-25
Pdgfb	PDGFB	blood vessel morphogenesis	1.92626	3.8007	0.00129386
Pgf		angiogenesis	#N/A	#N/A	#N/A
Pgk1		negative regulation of angiogenesis	#N/A	#N/A	#N/A
Pik3c2a		positive regulation of cell migration involved in sprouting angiogenesis	#N/A	#N/A	#N/A
Pik3ca		angiogenesis	#N/A	#N/A	#N/A
Pik3cb		angiogenesis involved in wound healing	#N/A	#N/A	#N/A
Prickle1	PRICKLE1	aorta development	1.91606	3.7739	1.6e-15
Ptprm	PTPRM	negative regulation of angiogenesis	1.90126	3.73539	5.86e-11
Pik3r2		negative regulation of cell migration involved in sprouting angiogenesis	#N/A	#N/A	#N/A
Pik3r6		angiogenesis	#N/A	#N/A	#N/A
Pitx2		branching involved in blood vessel morphogenesis	#N/A	#N/A	#N/A
Pkd1		blood vessel development	#N/A	#N/A	#N/A
Pkd2		placenta blood vessel development	#N/A	#N/A	#N/A
Adgra2	ADGRA2	angiogenesis	1.90021	3.73268	7.58e-05
Pknox1		angiogenesis	#N/A	#N/A	#N/A
Fgfbp1	FGFBP1	positive regulation of blood vessel endothelial cell proliferation involved in sprouting angiogenesis	1.88274	3.68775	0.00525527
Parva	PARVA	angiogenesis	1.85138	3.60846	6.42e-32
Arhgap24	ARHGAP24	angiogenesis	1.83124	3.55842	3.07e-08
Plcg1		positive regulation of angiogenesis	#N/A	#N/A	#N/A
Plg		labyrinthine layer blood vessel development	#N/A	#N/A	#N/A
Gadd45a	GADD45A	negative regulation of angiogenesis	1.82631	3.54628	6.18e-16
Ptprb	PTPRB	angiogenesis	1.81952	3.52963	5.41e-07
Casp8	CASP8	angiogenesis	1.8077	3.50083	1.45e-05
Plxnd1		angiogenesis	#N/A	#N/A	#N/A
Hoxa13	HOXA13	artery morphogenesis	1.77075	3.41231	0.000179806
Pnpla6		angiogenesis	#N/A	#N/A	#N/A
Pofut1		angiogenesis	#N/A	#N/A	#N/A
Ptn	PTN	negative regulation of angiogenesis	1.75926	3.38525	4.62e-05
Sphk1	SPHK1	blood vessel development	1.7588	3.38416	0.000141985
Ppp1r16b		positive regulation of blood vessel endothelial cell proliferation involved in sprouting angiogenesis	-1.54999	0.341512	0.00265038
Ppp3r1		branching involved in blood vessel morphogenesis	#N/A	#N/A	#N/A
Wt1	WT1	coronary vasculature development	1.75156	3.36721	0.00873294
Rxra	RXRA	angiogenesis involved in coronary vascular morphogenesis	1.71539	3.28386	7.68e-13
Luzp1	LUZP1	artery development	1.70847	3.26815	9.09e-31
Prkca		angiogenesis	#N/A	#N/A	#N/A
Prkcb		positive regulation of angiogenesis	#N/A	#N/A	#N/A
Pecam1	PECAM1	angiogenesis	1.70804	3.26716	0.000272562
Prkd2		angiogenesis	#N/A	#N/A	#N/A
Prkx		angiogenesis	#N/A	#N/A	#N/A
Prl2c2		positive regulation of angiogenesis	#N/A	#N/A	#N/A
Prl7d1		negative regulation of angiogenesis	#N/A	#N/A	#N/A
Prok1		angiogenesis	-1.89365	0.269125	0.0105452
Prok2		angiogenesis	-3.66617	0.0787721	2.2e-08
Prokr1		coronary vasculature development	#N/A	#N/A	#N/A
Prop1		blood vessel development	#N/A	#N/A	#N/A
Prox1		aorta smooth muscle tissue morphogenesis	-2.66556	0.157611	1.45e-14
Angptl4	ANGPTL4	angiogenesis	1.69706	3.24239	1.03e-08
Prrx2		artery morphogenesis	#N/A	#N/A	#N/A
Psen1		blood vessel development	#N/A	#N/A	#N/A
Psg22		angiogenesis	#N/A	#N/A	#N/A
Pten		angiogenesis	#N/A	#N/A	#N/A
Grn	GRN	positive regulation of angiogenesis	1.69341	3.23421	6.43e-20
Ptgis		positive regulation of angiogenesis	#N/A	#N/A	#N/A
Ltbp1	LTBP1	aorta development	1.68958	3.22563	8.12e-06
Ptk2		angiogenesis	#N/A	#N/A	#N/A
Ptk2b		angiogenesis	-1.03005	0.489694	7.53e-05
Ptk7		coronary vasculature development	#N/A	#N/A	#N/A
Pxn	PXN	positive regulation of angiogenesis	1.66766	3.17698	7.1e-14
Hif1a	HIF1A	angiogenesis	1.65625	3.15196	1.11e-07
Ptprj		vasculogenesis	#N/A	#N/A	#N/A
Thbs2	THBS2	negative regulation of angiogenesis	1.65512	3.14949	0.00819861
Ereg	EREG	angiogenesis	1.64849	3.13505	0.00165404
Qk		vasculogenesis	#N/A	#N/A	#N/A
Ramp1		angiogenesis	#N/A	#N/A	#N/A
Ramp2		angiogenesis	-1.1435	0.452659	2.88e-08
Rap1a		positive regulation of vasculogenesis	#N/A	#N/A	#N/A
Rapgef1		blood vessel development	#N/A	#N/A	#N/A
Rapgef2		blood vessel development	#N/A	#N/A	#N/A
Acvr1	ACVR1	branching involved in blood vessel morphogenesis	1.60011	3.03167	1.71e-15
Rasa1		blood vessel morphogenesis	#N/A	#N/A	#N/A
Rasip1		angiogenesis	-1.89636	0.268619	1.8e-05
Rbm15		branching involved in blood vessel morphogenesis	#N/A	#N/A	#N/A
Rbpj		angiogenesis	#N/A	#N/A	#N/A
Anpep	ANPEP	angiogenesis	1.579	2.98763	0.000538081
Adamts9	ADAMTS9	aorta morphogenesis	1.57169	2.97252	7.04e-07
Rhoa		negative regulation of cell migration involved in sprouting angiogenesis	#N/A	#N/A	#N/A
Rhob		angiogenesis	#N/A	#N/A	#N/A
Spry2	SPRY2	negative regulation of angiogenesis	1.55295	2.93416	0.000266841
Plcd1	PLCD1	angiogenesis	1.52708	2.88202	5.12e-08
Cxcl10	CXCL10	negative regulation of angiogenesis	1.52516	2.87818	0.00390662
Pml	PML	negative regulation of angiogenesis	1.49987	2.82817	1.12e-12
Robo1		aorta development	#N/A	#N/A	#N/A
Robo2		aorta development	-1.7197	0.303611	3.02e-07
Hdac7	HDAC7	positive regulation of cell migration involved in sprouting angiogenesis	1.49733	2.8232	1.35e-19
Rock1		negative regulation of angiogenesis	#N/A	#N/A	#N/A
Rock2		negative regulation of angiogenesis	#N/A	#N/A	#N/A
Stat1	STAT1	negative regulation of angiogenesis	1.49574	2.82009	1.04e-05
Vash1	VASH1	angiogenesis	1.49175	2.81229	0.000118233
Cd34	CD34	positive regulation of angiogenesis	1.4814	2.7922	0.00462291
Rtl1		angiogenesis	#N/A	#N/A	#N/A
Mmp9	MMP9	positive regulation of angiogenesis	1.47197	2.774	0.00725848
Clic4	CLIC4	angiogenesis	1.46403	2.75878	1.33e-18
Tiparp	TIPARP	vasculogenesis	1.45374	2.73917	0.00138456
Cd36	CD36	negative regulation of angiogenesis	1.44424	2.7212	0.00580904
S100a1		positive regulation of sprouting angiogenesis	-1.42864	0.37148	0.0147378
Sars		negative regulation of angiogenesis	#N/A	#N/A	#N/A
Sash1		positive regulation of angiogenesis	#N/A	#N/A	#N/A
Scg2		angiogenesis	#N/A	#N/A	#N/A
Sec24b		aorta morphogenesis	#N/A	#N/A	#N/A
Sema3e		angiogenesis	#N/A	#N/A	#N/A
Sema4a		angiogenesis	#N/A	#N/A	#N/A
Sema5a		blood vessel endothelial cell proliferation involved in sprouting angiogenesis	#N/A	#N/A	#N/A
Sema6a		negative regulation of angiogenesis	-1.17812	0.441928	0.000580803
Gper1	GPER1	positive regulation of cardiac vascular smooth muscle cell differentiation	1.42987	2.69423	0.0147277
Mfge8	MFGE8	angiogenesis	1.41781	2.67179	3.74e-05
Serpinf1		negative regulation of angiogenesis	#N/A	#N/A	#N/A
Serpinf2		blood vessel morphogenesis	#N/A	#N/A	#N/A
Setd2		angiogenesis	#N/A	#N/A	#N/A
Flt1	FLT1	angiogenesis	1.41535	2.66725	0.00873294
Sgcd		coronary vasculature morphogenesis	#N/A	#N/A	#N/A
Sgpl1		vasculogenesis	#N/A	#N/A	#N/A
Esm1	ESM1	angiogenesis	1.40139	2.64157	0.0163132
Shb		angiogenesis	#N/A	#N/A	#N/A
Cul7	CUL7	vasculogenesis	1.38475	2.61127	8.4e-23
Shh		angiogenesis	#N/A	#N/A	#N/A
Sirt1		angiogenesis	#N/A	#N/A	#N/A
Sirt6		positive regulation of blood vessel branching	#N/A	#N/A	#N/A
Six1		aorta morphogenesis	#N/A	#N/A	#N/A
Reck	RECK	blood vessel maturation	1.37621	2.59586	2.26e-10
Itga7	ITGA7	blood vessel morphogenesis	1.36786	2.58088	5.36e-05
Slc12a2		negative regulation of vascular wound healing	#N/A	#N/A	#N/A
Slc39a12		positive regulation of sprouting angiogenesis	#N/A	#N/A	#N/A
Slit2		cell migration involved in sprouting angiogenesis	#N/A	#N/A	#N/A
Smad1		positive regulation of sprouting angiogenesis	#N/A	#N/A	#N/A
Smad5		angiogenesis	#N/A	#N/A	#N/A
Smad6		aorta development	#N/A	#N/A	#N/A
Smad7		artery morphogenesis	#N/A	#N/A	#N/A
Smarca4		aorta development	-1.09745	0.467342	9.9e-11
Fgf10	FGF10	blood vessel morphogenesis	1.36377	2.57358	0.0078495
Smoc2		positive regulation of angiogenesis	-1.32001	0.400533	0.0206842
Snx17		aorta development	#N/A	#N/A	#N/A
Ninj1	NINJ1	angiogenesis	1.35132	2.55146	1.93e-16
Sos1		blood vessel morphogenesis	#N/A	#N/A	#N/A
Sox4		ascending aorta morphogenesis	#N/A	#N/A	#N/A
Sox17		angiogenesis	#N/A	#N/A	#N/A
Sox18		angiogenesis	#N/A	#N/A	#N/A
Sp1		positive regulation of angiogenesis	#N/A	#N/A	#N/A
Pkm	PKM	positive regulation of sprouting angiogenesis	1.33778	2.52762	5.93e-10
Stim1	STIM1	positive regulation of angiogenesis	1.33771	2.5275	3.54e-12
Rgcc	RGCC	negative regulation of angiogenesis	1.29886	2.46034	0.00131218
Sphk2		blood vessel development	#N/A	#N/A	#N/A
Spi1		apoptotic process involved in blood vessel morphogenesis	#N/A	#N/A	#N/A
Spint1		placenta blood vessel development	#N/A	#N/A	#N/A
Prcp	PRCP	angiogenesis involved in wound healing	1.28638	2.43915	1.74e-07
Egr3	EGR3	cell migration involved in sprouting angiogenesis	1.28427	2.43558	0.000967515
Srf		branching involved in blood vessel morphogenesis	#N/A	#N/A	#N/A
Srpk2		angiogenesis	#N/A	#N/A	#N/A
Jak1	JAK1	positive regulation of sprouting angiogenesis	1.28316	2.43371	6.09e-11
Stab1		negative regulation of angiogenesis	#N/A	#N/A	#N/A
Antxr1	ANTXR1	blood vessel development	1.28089	2.42989	2.21e-13
Plpp3	PLPP3	blood vessel development	1.2631	2.40012	3.14e-05
Stat3		positive regulation of angiogenesis	#N/A	#N/A	#N/A
Tmem100	TMEM100	angiogenesis	1.25678	2.38962	0.0207824
Stk4		branching involved in blood vessel morphogenesis	#N/A	#N/A	#N/A
Stra6		artery morphogenesis	#N/A	#N/A	#N/A
Sufu		aorta development	#N/A	#N/A	#N/A
Sulf1		negative regulation of angiogenesis	#N/A	#N/A	#N/A
Cib1	CIB1	angiogenesis	1.25544	2.3874	2.29e-06
Syk		angiogenesis	#N/A	#N/A	#N/A
Synb		labyrinthine layer blood vessel development	#N/A	#N/A	#N/A
Synj2bp		negative regulation of angiogenesis	#N/A	#N/A	#N/A
T		vasculogenesis	#N/A	#N/A	#N/A
Tab1		aorta development	#N/A	#N/A	#N/A
Tafa5		negative regulation of vascular wound healing	#N/A	#N/A	#N/A
Tal1		angiogenesis	-2.6712	0.156996	1.45e-13
Jag1	JAG1	aorta morphogenesis	1.25026	2.37884	0.0010838
Hspb6	HSPB6	positive regulation of angiogenesis	1.24801	2.37514	0.0107349
Tbx3		blood vessel development	#N/A	#N/A	#N/A
Tbx4		angiogenesis	#N/A	#N/A	#N/A
Tbx20		branching involved in blood vessel morphogenesis	#N/A	#N/A	#N/A
Erap1	ERAP1	positive regulation of angiogenesis	1.24746	2.37423	1.43e-09
Tcf4		negative regulation of angiogenesis	#N/A	#N/A	#N/A
Folr1	FOLR1	pharyngeal arch artery morphogenesis	1.23613	2.35567	0.025526
Tcf21		metanephric glomerular capillary formation	#N/A	#N/A	#N/A
Tdgf1		blood vessel development	#N/A	#N/A	#N/A
Tead2		vasculogenesis	#N/A	#N/A	#N/A
Rora	RORA	angiogenesis	1.23565	2.35487	0.0128238
Tert		positive regulation of angiogenesis	-2.35725	0.195163	8.11e-05
Tfap2b		aorta morphogenesis	-3.11799	0.115184	1.41e-05
Itgb8	ITGB8	positive regulation of angiogenesis	1.22489	2.33737	3.07e-05
Aqp1	AQP1	positive regulation of angiogenesis	1.21766	2.32569	0.0124097
B4galt1	B4GALT1	angiogenesis involved in wound healing	1.21298	2.31815	0.00102858
Tgfbr1		angiogenesis	#N/A	#N/A	#N/A
Ephb4	EPHB4	angiogenesis	1.21173	2.31616	3.5e-11
Tgfbr3		blood vessel development	#N/A	#N/A	#N/A
Rnh1	RNH1	regulation of angiogenesis	1.20778	2.30981	5.19e-22
Rnf213	RNF213	angiogenesis	1.20466	2.30484	3.23e-11
Thsd7a		angiogenesis	-1.11697	0.461061	0.00245707
Nr2f2	NR2F2	blood vessel morphogenesis	1.19805	2.2943	0.00316981
Egfl7	EGFL7	angiogenesis	1.1771	2.26122	3.33e-10
Tbx1	TBX1	angiogenesis	1.15539	2.22744	0.0197114
Tjp1		positive regulation of sprouting angiogenesis	#N/A	#N/A	#N/A
Prkd1	PRKD1	angiogenesis	1.15102	2.22072	8.11e-06
Tmed2		labyrinthine layer blood vessel development	#N/A	#N/A	#N/A
Hes1	HES1	aorta morphogenesis	1.13079	2.18979	2.47e-06
Tnf		negative regulation of vascular wound healing	-1.61018	0.327557	0.000366062
Rtn4	RTN4	angiogenesis	1.1201	2.17362	3.73e-12
Myo1e	MYO1E	vasculogenesis	1.12002	2.1735	0.000836278
Tek	TEK	angiogenesis	1.1109	2.1598	0.0337814
Tbxa2r	TBXA2R	negative regulation of cell migration involved in sprouting angiogenesis	1.10885	2.15674	0.0178172
Egr1	EGR1	glomerular mesangial cell proliferation	1.09738	2.13966	4.06e-07
Tnmd		negative regulation of angiogenesis	#N/A	#N/A	#N/A
Tnn		positive regulation of sprouting angiogenesis	#N/A	#N/A	#N/A
Tnni3		vasculogenesis	-4.31585	0.0502113	4.23e-12
Trex1		blood vessel development	#N/A	#N/A	#N/A
Tspan12		angiogenesis	#N/A	#N/A	#N/A
Ubp1		angiogenesis	#N/A	#N/A	#N/A
Unc5b		angiogenesis	#N/A	#N/A	#N/A
Uts2		positive regulation of angiogenesis	#N/A	#N/A	#N/A
Uts2r		positive regulation of angiogenesis	-1.95556	0.25782	0.00170638
Vangl2		branching involved in blood vessel morphogenesis	-1.08368	0.471825	1.02e-10
Shc1	SHC1	angiogenesis	1.09435	2.13517	5.84e-05
Vash2		labyrinthine layer blood vessel development	-1.90207	0.26756	5.93e-06
Vav2		angiogenesis	-1.28881	0.409288	1.64e-09
Vav3		angiogenesis	#N/A	#N/A	#N/A
Vegfa		angiogenesis	#N/A	#N/A	#N/A
Vegfb		angiogenesis	#N/A	#N/A	#N/A
Hspb1	HSPB1	positive regulation of angiogenesis	1.09108	2.13033	5.98e-17
Vegfd		angiogenesis	#N/A	#N/A	#N/A
Vezf1		angiogenesis	#N/A	#N/A	#N/A
Vhl		angiogenesis	#N/A	#N/A	#N/A
Vstm4		sprouting angiogenesis	#N/A	#N/A	#N/A
Wars		angiogenesis	#N/A	#N/A	#N/A
Wars2		positive regulation of angiogenesis	#N/A	#N/A	#N/A
Wasf2		angiogenesis	#N/A	#N/A	#N/A
Wnt2		labyrinthine layer blood vessel development	#N/A	#N/A	#N/A
Wnt4		negative regulation of testicular blood vessel morphogenesis	-1.53805	0.344351	1.91e-09
Nedd4	NEDD4	blood vessel morphogenesis	1.0832	2.11874	1.38e-13
Wnt7a		angiogenesis	-3.94186	0.0650701	1.19e-09
Ppp1r15a	PPP1R15A	regulation of angiogenesis	1.06522	2.09249	2.29e-05
Wnt11		artery morphogenesis	#N/A	#N/A	#N/A
Osr1	OSR1	metanephric glomerulus vasculature development	1.03887	2.05461	0.0100201
Xbp1		angiogenesis	#N/A	#N/A	#N/A
Xdh		negative regulation of vasculogenesis	#N/A	#N/A	#N/A
Efnb2	EFNB2	angiogenesis	1.03013	2.04221	0.000243215
Ywhaz		angiogenesis	#N/A	#N/A	#N/A
Zbtb14		coronary vasculature development	#N/A	#N/A	#N/A
Ctsh	CTSH	positive regulation of angiogenesis	1.01852	2.02584	0.000111143
Meox2	MEOX2	angiogenesis	1.00736	2.01024	0.0386692
Zfp950		vasculogenesis	#N/A	#N/A	#N/A
Zfpm2		vasculogenesis	#N/A	#N/A	#N/A
Zmiz1		artery morphogenesis	#N/A	#N/A	#N/A

## Sheet: Angiogenesis GO
	Angiogenesis genes significantly upregulated in CDX non-NE cells
Gene	Gene	Annotated Term	log2FoldChange	Fold change	padj
Abcc8		negative regulation of angiogenesis	-1.79422	0.288328	0.00031807
Abl1		positive regulation of blood vessel branching	#N/A	#N/A	#N/A
Ace		angiogenesis involved in coronary vascular morphogenesis	-2.68975	0.15499	2.8e-06
Ackr3		angiogenesis	#N/A	#N/A	#N/A
Actg1		angiogenesis	#N/A	#N/A	#N/A
Col4a1	COL4A1	angiogenesis	7.56592	189.483	2.62e-16
Acvrl1		angiogenesis	#N/A	#N/A	#N/A
Adam8		angiogenesis	#N/A	#N/A	#N/A
Foxc2	FOXC2	branching involved in blood vessel morphogenesis	7.31272	158.982	1.72e-17
Col8a1	COL8A1	angiogenesis	6.81364	112.489	1.39e-13
Cald1	CALD1	angiogenesis	6.72659	105.902	4.77e-18
Col4a2	COL4A2	angiogenesis	6.648	100.288	2.24e-12
Add1		positive regulation of angiogenesis	#N/A	#N/A	#N/A
Cfh	CFH	angiogenesis	6.63826	99.6127	1.55e-16
Adgrb1		negative regulation of angiogenesis	-2.06649	0.23874	0.000893214
Adgrb2		negative regulation of angiogenesis	#N/A	#N/A	#N/A
Adgrb3		negative regulation of angiogenesis	#N/A	#N/A	#N/A
Adgrg1		angiogenesis	#N/A	#N/A	#N/A
Adipor2		vascular wound healing	#N/A	#N/A	#N/A
Serpine1	SERPINE1	negative regulation of vascular wound healing	6.55377	93.9467	1.27e-22
Adm2		angiogenesis	#N/A	#N/A	#N/A
Adra2b		angiogenesis	-1.61407	0.326676	0.000437043
Mmp2	MMP2	angiogenesis	6.30473	79.0521	2.33e-28
Sp100	SP100	regulation of angiogenesis	6.28459	77.956	2.08e-14
Aggf1		angiogenesis	#N/A	#N/A	#N/A
Ago1		negative regulation of angiogenesis	#N/A	#N/A	#N/A
Ago2		positive regulation of angiogenesis	-1.10465	0.465015	2.26e-11
Agt		negative regulation of angiogenesis	#N/A	#N/A	#N/A
Agtr1a		positive regulation of angiogenesis	#N/A	#N/A	#N/A
Agtr1b		positive regulation of blood vessel endothelial cell proliferation involved in sprouting angiogenesis	#N/A	#N/A	#N/A
Srpx2	SRPX2	angiogenesis	6.22439	74.7702	6.87e-23
Aimp1		angiogenesis	#N/A	#N/A	#N/A
Akt1		cell migration involved in sprouting angiogenesis	#N/A	#N/A	#N/A
Akt3		positive regulation of angiogenesis	#N/A	#N/A	#N/A
Alox5		negative regulation of angiogenesis	#N/A	#N/A	#N/A
Amot		angiogenesis	#N/A	#N/A	#N/A
Amotl1		angiogenesis	-1.05187	0.482342	4.11e-09
Amotl2		angiogenesis	#N/A	#N/A	#N/A
Pdgfrb	PDGFRB	angiogenesis	6.01928	64.8611	9.71e-22
Ang2		angiogenesis	#N/A	#N/A	#N/A
Ang3		angiogenesis	#N/A	#N/A	#N/A
Ang4		angiogenesis	#N/A	#N/A	#N/A
Ang5		angiogenesis	#N/A	#N/A	#N/A
Ang6		angiogenesis	#N/A	#N/A	#N/A
Hmga2	HMGA2	positive regulation of angiogenesis	5.91896	60.504	6.18e-11
Angpt2		angiogenesis	#N/A	#N/A	#N/A
Angpt4		angiogenesis	#N/A	#N/A	#N/A
Angptl3		angiogenesis	#N/A	#N/A	#N/A
Itga5	ITGA5	angiogenesis	5.89917	59.6797	2.6e-26
Angptl6		angiogenesis	#N/A	#N/A	#N/A
Creb3l1	CREB3L1	negative regulation of sprouting angiogenesis	5.87826	58.8209	1.41e-53
Ednra	EDNRA	angiogenesis	5.86588	58.3184	3.9e-11
Fn1	FN1	angiogenesis	5.84484	57.4742	1.62e-43
Robo4	ROBO4	angiogenesis	5.67383	51.0498	2.55e-24
Apela		angiogenesis	#N/A	#N/A	#N/A
Apln		angiogenesis	#N/A	#N/A	#N/A
Aplnr		angiogenesis	#N/A	#N/A	#N/A
Col15a1	COL15A1	angiogenesis	5.64045	49.882	2.62e-34
Apold1		angiogenesis	#N/A	#N/A	#N/A
C3ar1	C3AR1	positive regulation of angiogenesis	5.53503	46.367	3.28e-13
Anxa1	ANXA1	positive regulation of cell migration involved in sprouting angiogenesis	5.5109	45.5981	6.25e-18
Grem1	GREM1	angiogenesis	5.42617	42.9972	2.05e-17
Atf2		negative regulation of angiogenesis	#N/A	#N/A	#N/A
Atp2b4		negative regulation of angiogenesis	#N/A	#N/A	#N/A
Atp5b		angiogenesis	#N/A	#N/A	#N/A
Cdh13	CDH13	sprouting angiogenesis	5.40605	42.4018	6.35e-134
Bcas3		angiogenesis	#N/A	#N/A	#N/A
Becn1		angiogenesis	#N/A	#N/A	#N/A
Fgf1	FGF1	angiogenesis	5.23883	37.7611	3.47e-12
Bmper		blood vessel endothelial cell proliferation involved in sprouting angiogenesis	#N/A	#N/A	#N/A
Brca1		positive regulation of angiogenesis	#N/A	#N/A	#N/A
Bsg		angiogenesis	#N/A	#N/A	#N/A
Btg1		positive regulation of angiogenesis	#N/A	#N/A	#N/A
Btg1b		positive regulation of angiogenesis	#N/A	#N/A	#N/A
Btg1c		positive regulation of angiogenesis	#N/A	#N/A	#N/A
C1galt1		angiogenesis	#N/A	#N/A	#N/A
Cyp1b1	CYP1B1	angiogenesis	5.22934	37.5135	1.04e-19
Cav1	CAV1	angiogenesis	5.22165	37.3141	4e-15
C5ar1		positive regulation of angiogenesis	#N/A	#N/A	#N/A
C6		positive regulation of angiogenesis	#N/A	#N/A	#N/A
Rhoj	RHOJ	angiogenesis	5.21309	37.0935	6.06e-20
Bmp4	BMP4	angiogenesis	5.16849	35.9642	4.71e-20
Camp		positive regulation of angiogenesis	#N/A	#N/A	#N/A
Dysf	DYSF	angiogenesis	5.1461	35.4103	4.52e-30
Mmp19	MMP19	angiogenesis	5.14192	35.308	4.08e-32
Cspg4	CSPG4	angiogenesis	5.13466	35.1307	3.02e-20
Ccl11	CCL11	positive regulation of angiogenesis	5.08636	33.9741	1.98e-06
Ccdc134		angiogenesis	#N/A	#N/A	#N/A
Ccl2	CCL2	angiogenesis	5.05613	33.2696	1.68e-19
Ccl5		positive regulation of angiogenesis	#N/A	#N/A	#N/A
Stard13	STARD13	angiogenesis involved in wound healing	4.98244	31.6128	3e-13
Ccl12		angiogenesis	#N/A	#N/A	#N/A
Ccl24		positive regulation of angiogenesis	#N/A	#N/A	#N/A
Rras	RRAS	positive regulation of angiogenesis	4.93204	30.5276	5.58e-20
Ccn2	CCN2	angiogenesis	4.86053	29.0513	4.81e-12
Lif	LIF	negative regulation of angiogenesis	4.76277	27.1479	1.45e-26
Ccn6		negative regulation of angiogenesis	#N/A	#N/A	#N/A
Ccr2		angiogenesis	#N/A	#N/A	#N/A
Loxl2	LOXL2	sprouting angiogenesis	4.6089	24.4015	9.5e-33
Lgals3	LGALS3	positive regulation of angiogenesis	4.56982	23.7495	6.95e-34
Adtrp	ADTRP	cell migration involved in sprouting angiogenesis	4.5619	23.6193	1.31e-25
Plxdc1	PLXDC1	angiogenesis	4.51214	22.8186	2.39e-25
Cd59a		negative regulation of angiogenesis	#N/A	#N/A	#N/A
Cd160		negative regulation of angiogenesis	#N/A	#N/A	#N/A
Cdc42		sprouting angiogenesis	#N/A	#N/A	#N/A
Cdh5		positive regulation of angiogenesis	#N/A	#N/A	#N/A
Fap	FAP	angiogenesis	4.50118	22.6459	5.6e-22
Ceacam1		regulation of sprouting angiogenesis	#N/A	#N/A	#N/A
Cela1		positive regulation of angiogenesis	#N/A	#N/A	#N/A
Cemip2		angiogenesis	#N/A	#N/A	#N/A
Sfrp2	SFRP2	branching involved in blood vessel morphogenesis	4.37191	20.7051	7.26e-09
Chil1		positive regulation of angiogenesis	#N/A	#N/A	#N/A
F3	F3	positive regulation of angiogenesis	4.33272	20.1501	3.29e-32
Cldn5		negative regulation of angiogenesis	-2.03891	0.243347	3.86e-05
Clec14a		cell migration involved in sprouting angiogenesis	#N/A	#N/A	#N/A
Tgfbr2	TGFBR2	branching involved in blood vessel morphogenesis	4.32307	20.0159	1.05e-26
Cma1		positive regulation of angiogenesis	#N/A	#N/A	#N/A
Cnmd		negative regulation of angiogenesis	-1.59837	0.33025	0.00606674
Pik3cg	PIK3CG	angiogenesis	4.32122	19.9902	8.24e-10
Plau	PLAU	angiogenesis	4.30837	19.8129	2.32e-12
Tnfrsf1a	TNFRSF1A	positive regulation of angiogenesis	4.30536	19.7716	5.82e-19
Tlr3	TLR3	positive regulation of angiogenesis	4.29238	19.5946	4.11e-09
Col18a1	COL18A1	angiogenesis	4.28736	19.5264	5.11e-20
Tgfb2	TGFB2	negative regulation of angiogenesis	4.27004	19.2934	9.57e-15
Ahr	AHR	branching involved in blood vessel morphogenesis	4.21354	18.5524	1.31e-13
Col22a1		angiogenesis	-4.31123	0.0503722	5.52e-12
Plk2	PLK2	negative regulation of angiogenesis	4.18945	18.2453	2.15e-13
Anxa3	ANXA3	positive regulation of angiogenesis	4.12415	17.4379	1.11e-09
Crhr2		negative regulation of angiogenesis	-1.17876	0.441731	0.000376096
Ets1	ETS1	positive regulation of angiogenesis	4.0175	16.1953	1.03e-11
Ctnnb1		branching involved in blood vessel morphogenesis	#N/A	#N/A	#N/A
Thbs1	THBS1	negative regulation of angiogenesis	3.9727	15.7	1.49e-27
Cx3cl1		angiogenesis involved in wound healing	#N/A	#N/A	#N/A
Cx3cr1		negative regulation of angiogenesis	#N/A	#N/A	#N/A
Nrp1	NRP1	angiogenesis	3.9614	15.5776	5e-45
Cxcl12		branching involved in blood vessel morphogenesis	#N/A	#N/A	#N/A
Cxcl17		angiogenesis	#N/A	#N/A	#N/A
Cxcr2		positive regulation of angiogenesis	#N/A	#N/A	#N/A
Cxcr3		angiogenesis	#N/A	#N/A	#N/A
Cxcr4		branching involved in blood vessel morphogenesis	-1.07828	0.473592	0.0160168
Ccr3	CCR3	positive regulation of angiogenesis	3.90849	15.0166	0.000439804
Cysltr1		positive regulation of angiogenesis	#N/A	#N/A	#N/A
Cysltr2		positive regulation of angiogenesis	#N/A	#N/A	#N/A
Dab2ip		angiogenesis	#N/A	#N/A	#N/A
Dcn		negative regulation of angiogenesis	#N/A	#N/A	#N/A
Ddah1		positive regulation of angiogenesis	#N/A	#N/A	#N/A
Dicer1		angiogenesis	#N/A	#N/A	#N/A
Dll1		endothelial tip cell fate specification	-4.45885	0.0454728	6.16e-18
Dll4		angiogenesis	-3.69928	0.076985	9.13e-14
Elk3	ELK3	angiogenesis	3.90716	15.0028	1.22e-60
E2f2		negative regulation of sprouting angiogenesis	-1.73865	0.29965	8.7e-10
E2f7		sprouting angiogenesis	#N/A	#N/A	#N/A
E2f8		sprouting angiogenesis	-1.11429	0.461918	9.7e-10
Ccn1	CCN1	intussusceptive angiogenesis	3.8956	14.8831	1.02e-19
Ecscr		angiogenesis	#N/A	#N/A	#N/A
Vegfc	VEGFC	angiogenesis	3.77735	13.7119	3.38e-05
Edn2		angiogenesis	#N/A	#N/A	#N/A
Wnt5a	WNT5A	positive regulation of angiogenesis	3.76521	13.5969	2.37e-14
Efna1		angiogenesis	#N/A	#N/A	#N/A
Efna3		negative regulation of angiogenesis	-1.27201	0.414081	0.00148945
Epas1	EPAS1	angiogenesis	3.75505	13.5015	6.81e-15
Spred1	SPRED1	negative regulation of angiogenesis	3.72456	13.2192	2.14e-24
Thy1	THY1	angiogenesis	3.70559	13.0465	5.61e-20
Egln1		regulation of angiogenesis	#N/A	#N/A	#N/A
Anxa2	ANXA2	angiogenesis	3.55345	11.7407	4.2e-15
Eif2ak3		angiogenesis	#N/A	#N/A	#N/A
Calcrl	CALCRL	angiogenesis	3.5016	11.3263	1.99e-17
Emc10		angiogenesis	#N/A	#N/A	#N/A
Gata4	GATA4	positive regulation of angiogenesis	3.46526	11.0445	3.71e-06
Emilin2		positive regulation of angiogenesis	#N/A	#N/A	#N/A
Emp2		regulation of angiogenesis	#N/A	#N/A	#N/A
Epha2	EPHA2	angiogenesis	3.45419	10.9601	2.97e-35
Rspo3	RSPO3	angiogenesis	3.44189	10.867	7.06e-12
Tnfsf12	TNFSF12	angiogenesis	3.43832	10.8402	1.03e-10
Egf	EGF	angiogenesis	3.41148	10.6404	1.46e-09
Epgn		angiogenesis	-2.49498	0.177393	0.000263185
Epha1		angiogenesis	#N/A	#N/A	#N/A
Emilin1	EMILIN1	negative regulation of angiogenesis	3.41131	10.6392	4.64e-08
Ephb1		angiogenesis	#N/A	#N/A	#N/A
Sparc	SPARC	negative regulation of angiogenesis	3.37672	10.3871	6.32e-28
Ephb3		angiogenesis	#N/A	#N/A	#N/A
Wnt7b	WNT7B	angiogenesis	3.33484	10.0899	8.69e-10
Epn1		negative regulation of sprouting angiogenesis	#N/A	#N/A	#N/A
Epn2		negative regulation of sprouting angiogenesis	#N/A	#N/A	#N/A
Epo		angiogenesis	#N/A	#N/A	#N/A
Apoh	APOH	negative regulation of angiogenesis	3.31204	9.93169	0.00431369
Edn1	EDN1	branching involved in blood vessel morphogenesis	3.30903	9.91097	3.62e-06
Ang	ANG	angiogenesis	3.26683	9.62526	1.04e-05
Enpp2	ENPP2	regulation of angiogenesis	3.24933	9.50923	1.19e-07
S1pr1	S1PR1	angiogenesis	3.20677	9.23279	8.99e-09
Arhgap22	ARHGAP22	angiogenesis	3.17734	9.04638	2.97e-10
Fasl		negative regulation of angiogenesis	#N/A	#N/A	#N/A
Ecm1	ECM1	angiogenesis	3.09209	8.52733	8.09e-32
Fbxw7		regulation of cell migration involved in sprouting angiogenesis	#N/A	#N/A	#N/A
Tnfaip2	TNFAIP2	angiogenesis	3.08675	8.49581	1.22e-17
Il12b	IL12B	negative regulation of blood vessel endothelial cell proliferation involved in sprouting angiogenesis	3.03852	8.21647	0.00316949
Fgf6		angiogenesis	#N/A	#N/A	#N/A
Fgf8		branching involved in blood vessel morphogenesis	-2.34991	0.196159	9.79e-06
Fgf9		angiogenesis	-2.46205	0.181488	1.86e-11
Fgf18		angiogenesis	#N/A	#N/A	#N/A
Myh9	MYH9	angiogenesis	2.94132	7.68113	4e-20
Ptgs2	PTGS2	angiogenesis	2.88203	7.37186	8.44e-05
Fgfr2		angiogenesis	#N/A	#N/A	#N/A
Fkbpl		regulation of angiogenesis	#N/A	#N/A	#N/A
Flcn		negative regulation of angiogenesis	#N/A	#N/A	#N/A
Ccbe1	CCBE1	angiogenesis	2.87488	7.33541	1.64e-12
Enpep	ENPEP	angiogenesis	2.84394	7.17978	1.51e-06
Flt4		angiogenesis	#N/A	#N/A	#N/A
Fmnl3		angiogenesis	#N/A	#N/A	#N/A
Pparg	PPARG	negative regulation of angiogenesis	2.8392	7.15624	1.3e-10
Foxc1		angiogenesis	#N/A	#N/A	#N/A
Hgf	HGF	positive regulation of angiogenesis	2.83022	7.11182	4.9e-11
Runx1	RUNX1	positive regulation of angiogenesis	2.80307	6.97925	5.55e-62
Foxo4		negative regulation of angiogenesis	#N/A	#N/A	#N/A
Fut1		positive regulation of sprouting angiogenesis	-2.90901	0.133137	1.59e-10
Fzd5		angiogenesis	#N/A	#N/A	#N/A
Fzd8		angiogenesis	#N/A	#N/A	#N/A
Gab1		angiogenesis	#N/A	#N/A	#N/A
Zc3h12a	ZC3H12A	angiogenesis	2.79453	6.93807	2.15e-18
Gata2		positive regulation of angiogenesis	-1.03159	0.489171	1.56e-05
Eng	ENG	angiogenesis	2.76634	6.80381	3.23e-07
Tnfrsf12a	TNFRSF12A	angiogenesis	2.73183	6.64296	4.73e-24
Gbx2		branching involved in blood vessel morphogenesis	#N/A	#N/A	#N/A
Gdf2		angiogenesis	#N/A	#N/A	#N/A
Ghrl		positive regulation of sprouting angiogenesis	#N/A	#N/A	#N/A
Ghsr		positive regulation of sprouting angiogenesis	-2.4578	0.182024	8.14e-05
Glul		angiogenesis	#N/A	#N/A	#N/A
Gna13		angiogenesis	#N/A	#N/A	#N/A
Gpld1		cell migration involved in sprouting angiogenesis	-1.16508	0.445941	0.000421962
Gpr4		angiogenesis involved in wound healing	-4.38675	0.0478033	1.71e-11
Gpx1		angiogenesis involved in wound healing	#N/A	#N/A	#N/A
Rapgef3	RAPGEF3	angiogenesis	2.72995	6.63431	1.12e-09
Adm	ADM	positive regulation of angiogenesis	2.69173	6.4609	1.16e-10
Gtf2i		negative regulation of angiogenesis	#N/A	#N/A	#N/A
Hand1		angiogenesis	#N/A	#N/A	#N/A
Hand2		angiogenesis	#N/A	#N/A	#N/A
Pdgfra	PDGFRA	metanephric glomerular capillary formation	2.69084	6.45691	1.26e-07
Hc		positive regulation of angiogenesis	#N/A	#N/A	#N/A
Hdac5		negative regulation of cell migration involved in sprouting angiogenesis	#N/A	#N/A	#N/A
Sh2b3	SH2B3	negative regulation of sprouting angiogenesis	2.6622	6.33	1.82e-12
Hdac9		positive regulation of cell migration involved in sprouting angiogenesis	#N/A	#N/A	#N/A
Pik3cd	PIK3CD	positive regulation of angiogenesis	2.65408	6.29443	8.14e-10
Hgs		negative regulation of angiogenesis	#N/A	#N/A	#N/A
Hhex		negative regulation of angiogenesis	#N/A	#N/A	#N/A
Hhip		negative regulation of angiogenesis	#N/A	#N/A	#N/A
Jcad	JCAD	positive regulation of blood vessel endothelial cell proliferation involved in sprouting angiogenesis	2.5947	6.04063	1.87e-06
Hif3a		angiogenesis	#N/A	#N/A	#N/A
Hipk2		positive regulation of angiogenesis	#N/A	#N/A	#N/A
Mcam	MCAM	angiogenesis	2.55166	5.8631	3.18e-11
Lepr	LEPR	angiogenesis	2.54822	5.84912	3.99e-13
Hmgb1		positive regulation of sprouting angiogenesis	#N/A	#N/A	#N/A
Adam12	ADAM12	positive regulation of angiogenesis	2.52716	5.76436	2.54e-10
Hoxa5		negative regulation of angiogenesis	#N/A	#N/A	#N/A
Hpse		angiogenesis involved in wound healing	#N/A	#N/A	#N/A
Hrg		angiogenesis	#N/A	#N/A	#N/A
Hs6st1		angiogenesis	#N/A	#N/A	#N/A
Col24a1	COL24A1	angiogenesis	2.52507	5.75601	4.09e-08
Col4a3	COL4A3	negative regulation of angiogenesis	2.47734	5.56871	3.27e-07
Pdgfa	PDGFA	angiogenesis	2.45923	5.49924	3.72e-07
Htatip2		angiogenesis	#N/A	#N/A	#N/A
Hyal1		positive regulation of angiogenesis	#N/A	#N/A	#N/A
Id1		regulation of angiogenesis	-1.35106	0.392003	0.000512489
Igf2		positive regulation of angiogenesis	#N/A	#N/A	#N/A
Ihh		branching involved in blood vessel morphogenesis	#N/A	#N/A	#N/A
Il1a		positive regulation of angiogenesis	#N/A	#N/A	#N/A
Itgb3	ITGB3	positive regulation of angiogenesis	2.45178	5.47091	4.93e-07
Il10		positive regulation of sprouting angiogenesis	#N/A	#N/A	#N/A
Il12a		negative regulation of blood vessel endothelial cell proliferation involved in sprouting angiogenesis	#N/A	#N/A	#N/A
Adrb2	ADRB2	negative regulation of angiogenesis	2.4509	5.46758	3.84e-05
Il17f		negative regulation of angiogenesis	#N/A	#N/A	#N/A
Ephb2	EPHB2	angiogenesis	2.41902	5.34809	1.97e-06
Isl1		positive regulation of angiogenesis	-3.03475	0.122025	3.09e-09
Ism1		negative regulation of angiogenesis	#N/A	#N/A	#N/A
Itga2b		angiogenesis	#N/A	#N/A	#N/A
Adamts1	ADAMTS1	negative regulation of angiogenesis	2.35986	5.1332	2.99e-09
Tgfa	TGFA	angiogenesis	2.35641	5.12096	1.08e-08
Itgax		positive regulation of angiogenesis	#N/A	#N/A	#N/A
Hspg2	HSPG2	angiogenesis	2.35477	5.11514	1.53e-55
Itgb1bp1		angiogenesis	#N/A	#N/A	#N/A
Il18	IL18	angiogenesis	2.34123	5.06735	8.05e-05
Itgb2l		positive regulation of angiogenesis	#N/A	#N/A	#N/A
Col8a2	COL8A2	angiogenesis	2.31916	4.99041	2.49e-11
Adam15	ADAM15	angiogenesis	2.29803	4.91784	1.65e-28
Itgav	ITGAV	angiogenesis	2.2406	4.72594	1.62e-43
Jam3		angiogenesis	#N/A	#N/A	#N/A
Ccn3	CCN3	angiogenesis	2.22471	4.67417	1.51e-06
Jmjd6		sprouting angiogenesis	#N/A	#N/A	#N/A
Jmjd8		positive regulation of sprouting angiogenesis	#N/A	#N/A	#N/A
Jun		angiogenesis	#N/A	#N/A	#N/A
Jup		positive regulation of angiogenesis	#N/A	#N/A	#N/A
Kctd10		angiogenesis	#N/A	#N/A	#N/A
Kdr		angiogenesis	#N/A	#N/A	#N/A
Klf2		negative regulation of sprouting angiogenesis	#N/A	#N/A	#N/A
Klf4		negative regulation of angiogenesis	#N/A	#N/A	#N/A
Klf5		angiogenesis	#N/A	#N/A	#N/A
Krit1		angiogenesis	#N/A	#N/A	#N/A
Lef1		branching involved in blood vessel morphogenesis	#N/A	#N/A	#N/A
Lemd3		angiogenesis	#N/A	#N/A	#N/A
Lep		angiogenesis	#N/A	#N/A	#N/A
Fgfr1	FGFR1	angiogenesis	2.21379	4.63894	1.17e-30
Itgb1	ITGB1	cell migration involved in sprouting angiogenesis	2.21185	4.6327	2.58e-12
Itgb2	ITGB2	positive regulation of angiogenesis	2.20268	4.60335	0.000141077
Flna	FLNA	angiogenesis	2.20092	4.59773	1.1e-19
Lrg1		positive regulation of angiogenesis	-1.58151	0.334132	0.0112198
Map2k5		negative regulation of cell migration involved in sprouting angiogenesis	#N/A	#N/A	#N/A
Map3k3		positive regulation of cell migration involved in sprouting angiogenesis	#N/A	#N/A	#N/A
Map3k7		angiogenesis	#N/A	#N/A	#N/A
Mapk7		regulation of angiogenesis	#N/A	#N/A	#N/A
Mapk14		angiogenesis	#N/A	#N/A	#N/A
Il1b	IL1B	positive regulation of angiogenesis	2.15963	4.46802	0.000693915
Mdk		positive regulation of blood vessel branching	#N/A	#N/A	#N/A
Mecp2		negative regulation of angiogenesis	#N/A	#N/A	#N/A
Med1		angiogenesis	#N/A	#N/A	#N/A
Meis1		angiogenesis	-1.24606	0.421598	1.87e-07
Angpt1	ANGPT1	angiogenesis	2.15623	4.45748	0.000571255
Hk2	HK2	positive regulation of angiogenesis	2.15416	4.4511	8.88e-10
Mia3		cell migration involved in sprouting angiogenesis	#N/A	#N/A	#N/A
Minar1		angiogenesis	#N/A	#N/A	#N/A
Mir23a		positive regulation of angiogenesis	#N/A	#N/A	#N/A
Mir23b		positive regulation of angiogenesis	#N/A	#N/A	#N/A
Mir24-1		positive regulation of angiogenesis	#N/A	#N/A	#N/A
Mir24-2		positive regulation of angiogenesis	#N/A	#N/A	#N/A
Mir27a		positive regulation of angiogenesis	#N/A	#N/A	#N/A
Mir27b		positive regulation of angiogenesis	#N/A	#N/A	#N/A
Mir126b		angiogenesis	#N/A	#N/A	#N/A
Mir329		negative regulation of angiogenesis	#N/A	#N/A	#N/A
C3	C3	positive regulation of angiogenesis	2.14661	4.42786	0.00035869
Fgf2	FGF2	angiogenesis	2.13637	4.39656	6.88e-12
Card10	CARD10	negative regulation of cell migration involved in sprouting angiogenesis	2.09126	4.2612	9.35e-13
Mmrn2		angiogenesis	#N/A	#N/A	#N/A
Mtdh		positive regulation of angiogenesis	#N/A	#N/A	#N/A
Mydgf		angiogenesis	#N/A	#N/A	#N/A
Foxj2	FOXJ2	negative regulation of angiogenesis	2.02663	4.07453	2.99e-10
Naa15		angiogenesis	#N/A	#N/A	#N/A
Naxe		negative regulation of angiogenesis	#N/A	#N/A	#N/A
Ncl		angiogenesis	#N/A	#N/A	#N/A
Ndnf		angiogenesis	#N/A	#N/A	#N/A
Nf1		negative regulation of angiogenesis	#N/A	#N/A	#N/A
Nfatc3		branching involved in blood vessel morphogenesis	#N/A	#N/A	#N/A
Nfatc4		branching involved in blood vessel morphogenesis	#N/A	#N/A	#N/A
Nfe2l2		positive regulation of angiogenesis	#N/A	#N/A	#N/A
Ngfr		negative regulation of angiogenesis	#N/A	#N/A	#N/A
Ngp		negative regulation of angiogenesis	#N/A	#N/A	#N/A
Tie1	TIE1	angiogenesis	2.02004	4.05594	0.00202799
Nodal		positive regulation of angiogenesis	#N/A	#N/A	#N/A
Nos3		angiogenesis	#N/A	#N/A	#N/A
Notch1		angiogenesis	#N/A	#N/A	#N/A
Notch4		branching involved in blood vessel morphogenesis	-1.57589	0.335436	4.45e-12
Nox1		angiogenesis	#N/A	#N/A	#N/A
Nr2e1		positive regulation of angiogenesis	#N/A	#N/A	#N/A
Nr4a1		cell migration involved in sprouting angiogenesis	#N/A	#N/A	#N/A
Nrarp		blood vessel endothelial cell proliferation involved in sprouting angiogenesis	-2.40514	0.188791	4.09e-08
Nras		positive regulation of angiogenesis	#N/A	#N/A	#N/A
Cd40	CD40	positive regulation of angiogenesis	1.9657	3.90603	9.93e-05
Nrp2		angiogenesis	#N/A	#N/A	#N/A
Nrxn1		angiogenesis	-2.21698	0.21509	7.25e-06
Nrxn3		angiogenesis	-1.447	0.366784	1.85e-09
Ntrk1		positive regulation of angiogenesis	#N/A	#N/A	#N/A
Nus1		angiogenesis	#N/A	#N/A	#N/A
Olfr16		regulation of angiogenesis	#N/A	#N/A	#N/A
Optc		negative regulation of angiogenesis	#N/A	#N/A	#N/A
Otulin		angiogenesis	#N/A	#N/A	#N/A
Ovol2		angiogenesis	-3.01209	0.123957	1.45e-13
Pak4		positive regulation of angiogenesis	#N/A	#N/A	#N/A
Pank2		angiogenesis	-1.19928	0.435491	7.63e-10
Hmox1	HMOX1	angiogenesis	1.95611	3.88013	0.000121562
Pdcd6		angiogenesis	#N/A	#N/A	#N/A
Pdcd10		angiogenesis	#N/A	#N/A	#N/A
Pdcl3		angiogenesis	#N/A	#N/A	#N/A
Pde3b		angiogenesis	#N/A	#N/A	#N/A
Hbegf	HBEGF	angiogenesis	1.94288	3.84472	4.41e-08
Gata6	GATA6	positive regulation of angiogenesis	1.93656	3.82793	0.000225297
Fbln5	FBLN5	negative regulation of angiogenesis	1.93103	3.81326	0.000262437
Plcd3	PLCD3	angiogenesis	1.92767	3.8044	7.64e-25
Pgf		angiogenesis	#N/A	#N/A	#N/A
Pgk1		negative regulation of angiogenesis	#N/A	#N/A	#N/A
Pik3c2a		positive regulation of cell migration involved in sprouting angiogenesis	#N/A	#N/A	#N/A
Pik3ca		angiogenesis	#N/A	#N/A	#N/A
Pik3cb		angiogenesis involved in wound healing	#N/A	#N/A	#N/A
Ptprm	PTPRM	negative regulation of angiogenesis	1.90126	3.73539	5.86e-11
Adgra2	ADGRA2	angiogenesis	1.90021	3.73268	7.58e-05
Pik3r2		negative regulation of cell migration involved in sprouting angiogenesis	#N/A	#N/A	#N/A
Pik3r6		angiogenesis	#N/A	#N/A	#N/A
Pitx2		branching involved in blood vessel morphogenesis	#N/A	#N/A	#N/A
Fgfbp1	FGFBP1	positive regulation of blood vessel endothelial cell proliferation involved in sprouting angiogenesis	1.88274	3.68775	0.00525527
Pknox1		angiogenesis	#N/A	#N/A	#N/A
Parva	PARVA	angiogenesis	1.85138	3.60846	6.42e-32
Arhgap24	ARHGAP24	angiogenesis	1.83124	3.55842	3.07e-08
Gadd45a	GADD45A	negative regulation of angiogenesis	1.82631	3.54628	6.18e-16
Plcg1		positive regulation of angiogenesis	#N/A	#N/A	#N/A
Plg		negative regulation of angiogenesis	#N/A	#N/A	#N/A
Ptprb	PTPRB	angiogenesis	1.81952	3.52963	5.41e-07
Casp8	CASP8	angiogenesis	1.8077	3.50083	1.45e-05
Plxnd1		angiogenesis	#N/A	#N/A	#N/A
Ptn	PTN	negative regulation of angiogenesis	1.75926	3.38525	4.62e-05
Pnpla6		angiogenesis	#N/A	#N/A	#N/A
Pofut1		angiogenesis	#N/A	#N/A	#N/A
Sphk1	SPHK1	positive regulation of angiogenesis	1.7588	3.38416	0.000141985
Rxra	RXRA	angiogenesis involved in coronary vascular morphogenesis	1.71539	3.28386	7.68e-13
Ppp1r16b		positive regulation of blood vessel endothelial cell proliferation involved in sprouting angiogenesis	-1.54999	0.341512	0.00265038
Ppp3r1		branching involved in blood vessel morphogenesis	#N/A	#N/A	#N/A
Pecam1	PECAM1	angiogenesis	1.70804	3.26716	0.000272562
Prkca		angiogenesis	#N/A	#N/A	#N/A
Prkcb		positive regulation of angiogenesis	#N/A	#N/A	#N/A
Angptl4	ANGPTL4	angiogenesis	1.69706	3.24239	1.03e-08
Prkd2		angiogenesis	#N/A	#N/A	#N/A
Prkx		angiogenesis	#N/A	#N/A	#N/A
Prl2c2		positive regulation of angiogenesis	#N/A	#N/A	#N/A
Prl7d1		negative regulation of angiogenesis	#N/A	#N/A	#N/A
Prok1		angiogenesis	-1.89365	0.269125	0.0105452
Prok2		angiogenesis	-3.66617	0.0787721	2.2e-08
Psg22		angiogenesis	#N/A	#N/A	#N/A
Pten		angiogenesis	#N/A	#N/A	#N/A
Ptgis		positive regulation of angiogenesis	#N/A	#N/A	#N/A
Grn	GRN	positive regulation of angiogenesis	1.69341	3.23421	6.43e-20
Ptk2		angiogenesis	#N/A	#N/A	#N/A
Ptk2b		angiogenesis	-1.03005	0.489694	7.53e-05
Pxn	PXN	positive regulation of angiogenesis	1.66766	3.17698	7.1e-14
Hif1a	HIF1A	angiogenesis	1.65625	3.15196	1.11e-07
Thbs2	THBS2	negative regulation of angiogenesis	1.65512	3.14949	0.00819861
Ereg	EREG	angiogenesis	1.64849	3.13505	0.00165404
Ramp1		angiogenesis	#N/A	#N/A	#N/A
Ramp2		angiogenesis	-1.1435	0.452659	2.88e-08
Acvr1	ACVR1	branching involved in blood vessel morphogenesis	1.60011	3.03167	1.71e-15
Rasip1		angiogenesis	-1.89636	0.268619	1.8e-05
Rbm15		branching involved in blood vessel morphogenesis	#N/A	#N/A	#N/A
Rbpj		angiogenesis	#N/A	#N/A	#N/A
Anpep	ANPEP	angiogenesis	1.579	2.98763	0.000538081
Adamts9	ADAMTS9	negative regulation of sprouting angiogenesis	1.57169	2.97252	7.04e-07
Rhoa		negative regulation of cell migration involved in sprouting angiogenesis	#N/A	#N/A	#N/A
Rhob		angiogenesis	#N/A	#N/A	#N/A
Spry2	SPRY2	negative regulation of angiogenesis	1.55295	2.93416	0.000266841
Plcd1	PLCD1	angiogenesis	1.52708	2.88202	5.12e-08
Cxcl10	CXCL10	negative regulation of angiogenesis	1.52516	2.87818	0.00390662
Robo1		cell migration involved in sprouting angiogenesis	#N/A	#N/A	#N/A
Pml	PML	negative regulation of angiogenesis	1.49987	2.82817	1.12e-12
Rock1		negative regulation of angiogenesis	#N/A	#N/A	#N/A
Rock2		negative regulation of angiogenesis	#N/A	#N/A	#N/A
Hdac7	HDAC7	positive regulation of cell migration involved in sprouting angiogenesis	1.49733	2.8232	1.35e-19
Stat1	STAT1	negative regulation of angiogenesis	1.49574	2.82009	1.04e-05
Vash1	VASH1	angiogenesis	1.49175	2.81229	0.000118233
Rtl1		angiogenesis	#N/A	#N/A	#N/A
Cd34	CD34	positive regulation of angiogenesis	1.4814	2.7922	0.00462291
Mmp9	MMP9	positive regulation of angiogenesis	1.47197	2.774	0.00725848
Clic4	CLIC4	angiogenesis	1.46403	2.75878	1.33e-18
Cd36	CD36	negative regulation of angiogenesis	1.44424	2.7212	0.00580904
S100a1		positive regulation of sprouting angiogenesis	-1.42864	0.37148	0.0147378
Sars		negative regulation of angiogenesis	#N/A	#N/A	#N/A
Sash1		positive regulation of angiogenesis	#N/A	#N/A	#N/A
Scg2		angiogenesis	#N/A	#N/A	#N/A
Sema3e		angiogenesis	#N/A	#N/A	#N/A
Sema4a		angiogenesis	#N/A	#N/A	#N/A
Sema5a		blood vessel endothelial cell proliferation involved in sprouting angiogenesis	#N/A	#N/A	#N/A
Sema6a		negative regulation of angiogenesis	-1.17812	0.441928	0.000580803
Mfge8	MFGE8	angiogenesis	1.41781	2.67179	3.74e-05
Serpinf1		negative regulation of angiogenesis	#N/A	#N/A	#N/A
Setd2		angiogenesis	#N/A	#N/A	#N/A
Flt1	FLT1	angiogenesis	1.41535	2.66725	0.00873294
Esm1	ESM1	angiogenesis	1.40139	2.64157	0.0163132
Shb		angiogenesis	#N/A	#N/A	#N/A
Reck	RECK	regulation of angiogenesis	1.37621	2.59586	2.26e-10
Shh		angiogenesis	#N/A	#N/A	#N/A
Sirt1		angiogenesis	#N/A	#N/A	#N/A
Sirt6		positive regulation of blood vessel branching	#N/A	#N/A	#N/A
Slc12a2		negative regulation of vascular wound healing	#N/A	#N/A	#N/A
Slc39a12		positive regulation of sprouting angiogenesis	#N/A	#N/A	#N/A
Slit2		cell migration involved in sprouting angiogenesis	#N/A	#N/A	#N/A
Smad1		positive regulation of sprouting angiogenesis	#N/A	#N/A	#N/A
Smad5		angiogenesis	#N/A	#N/A	#N/A
Smoc2		positive regulation of angiogenesis	-1.32001	0.400533	0.0206842
Sox17		angiogenesis	#N/A	#N/A	#N/A
Sox18		angiogenesis	#N/A	#N/A	#N/A
Sp1		positive regulation of angiogenesis	#N/A	#N/A	#N/A
Ninj1	NINJ1	angiogenesis	1.35132	2.55146	1.93e-16
Pkm	PKM	positive regulation of sprouting angiogenesis	1.33778	2.52762	5.93e-10
Stim1	STIM1	positive regulation of angiogenesis	1.33771	2.5275	3.54e-12
Rgcc	RGCC	negative regulation of angiogenesis	1.29886	2.46034	0.00131218
Prcp	PRCP	angiogenesis involved in wound healing	1.28638	2.43915	1.74e-07
Srf		branching involved in blood vessel morphogenesis	#N/A	#N/A	#N/A
Srpk2		angiogenesis	#N/A	#N/A	#N/A
Egr3	EGR3	cell migration involved in sprouting angiogenesis	1.28427	2.43558	0.000967515
Stab1		negative regulation of angiogenesis	#N/A	#N/A	#N/A
Jak1	JAK1	positive regulation of sprouting angiogenesis	1.28316	2.43371	6.09e-11
Tmem100	TMEM100	angiogenesis	1.25678	2.38962	0.0207824
Stat3		positive regulation of angiogenesis	#N/A	#N/A	#N/A
Cib1	CIB1	angiogenesis	1.25544	2.3874	2.29e-06
Stk4		branching involved in blood vessel morphogenesis	#N/A	#N/A	#N/A
Sulf1		negative regulation of angiogenesis	#N/A	#N/A	#N/A
Syk		angiogenesis	#N/A	#N/A	#N/A
Synj2bp		negative regulation of angiogenesis	#N/A	#N/A	#N/A
Tafa5		negative regulation of vascular wound healing	#N/A	#N/A	#N/A
Tal1		angiogenesis	-2.6712	0.156996	1.45e-13
Hspb6	HSPB6	positive regulation of angiogenesis	1.24801	2.37514	0.0107349
Tbx4		angiogenesis	#N/A	#N/A	#N/A
Tbx20		branching involved in blood vessel morphogenesis	#N/A	#N/A	#N/A
Erap1	ERAP1	positive regulation of angiogenesis	1.24746	2.37423	1.43e-09
Tcf4		negative regulation of angiogenesis	#N/A	#N/A	#N/A
Tcf21		metanephric glomerular capillary formation	#N/A	#N/A	#N/A
Rora	RORA	angiogenesis	1.23565	2.35487	0.0128238
Tert		positive regulation of angiogenesis	-2.35725	0.195163	8.11e-05
Itgb8	ITGB8	positive regulation of angiogenesis	1.22489	2.33737	3.07e-05
Aqp1	AQP1	positive regulation of angiogenesis	1.21766	2.32569	0.0124097
Tgfbr1		angiogenesis	#N/A	#N/A	#N/A
B4galt1	B4GALT1	angiogenesis involved in wound healing	1.21298	2.31815	0.00102858
Ephb4	EPHB4	angiogenesis	1.21173	2.31616	3.5e-11
Rnh1	RNH1	regulation of angiogenesis	1.20778	2.30981	5.19e-22
Thsd7a		angiogenesis	-1.11697	0.461061	0.00245707
Rnf213	RNF213	angiogenesis	1.20466	2.30484	3.23e-11
Egfl7	EGFL7	angiogenesis	1.1771	2.26122	3.33e-10
Tjp1		positive regulation of sprouting angiogenesis	#N/A	#N/A	#N/A
Tbx1	TBX1	angiogenesis	1.15539	2.22744	0.0197114
Prkd1	PRKD1	angiogenesis	1.15102	2.22072	8.11e-06
Tnf		negative regulation of vascular wound healing	-1.61018	0.327557	0.000366062
Rtn4	RTN4	angiogenesis	1.1201	2.17362	3.73e-12
Tek	TEK	angiogenesis	1.1109	2.1598	0.0337814
Tbxa2r	TBXA2R	negative regulation of cell migration involved in sprouting angiogenesis	1.10885	2.15674	0.0178172
Shc1	SHC1	angiogenesis	1.09435	2.13517	5.84e-05
Tnmd		negative regulation of angiogenesis	#N/A	#N/A	#N/A
Tnn		positive regulation of sprouting angiogenesis	#N/A	#N/A	#N/A
Tspan12		angiogenesis	#N/A	#N/A	#N/A
Ubp1		angiogenesis	#N/A	#N/A	#N/A
Unc5b		angiogenesis	#N/A	#N/A	#N/A
Uts2		positive regulation of angiogenesis	#N/A	#N/A	#N/A
Uts2r		positive regulation of angiogenesis	-1.95556	0.25782	0.00170638
Vangl2		branching involved in blood vessel morphogenesis	-1.08368	0.471825	1.02e-10
Hspb1	HSPB1	positive regulation of angiogenesis	1.09108	2.13033	5.98e-17
Vash2		positive regulation of angiogenesis	-1.90207	0.26756	5.93e-06
Vav2		angiogenesis	-1.28881	0.409288	1.64e-09
Vav3		angiogenesis	#N/A	#N/A	#N/A
Vegfa		angiogenesis	#N/A	#N/A	#N/A
Vegfb		angiogenesis	#N/A	#N/A	#N/A
Ppp1r15a	PPP1R15A	regulation of angiogenesis	1.06522	2.09249	2.29e-05
Vegfd		angiogenesis	#N/A	#N/A	#N/A
Vezf1		angiogenesis	#N/A	#N/A	#N/A
Vhl		angiogenesis	#N/A	#N/A	#N/A
Vstm4		sprouting angiogenesis	#N/A	#N/A	#N/A
Wars		angiogenesis	#N/A	#N/A	#N/A
Wars2		positive regulation of angiogenesis	#N/A	#N/A	#N/A
Wasf2		angiogenesis	#N/A	#N/A	#N/A
Efnb2	EFNB2	angiogenesis	1.03013	2.04221	0.000243215
Wnt7a		angiogenesis	-3.94186	0.0650701	1.19e-09
Ctsh	CTSH	positive regulation of angiogenesis	1.01852	2.02584	0.000111143
Xbp1		angiogenesis	#N/A	#N/A	#N/A
Ywhaz		angiogenesis	#N/A	#N/A	#N/A
Meox2	MEOX2	angiogenesis	1.00736	2.01024	0.0386692

## Sheet: Coagulation GO
	Coagulation genes significantly upregulated in CDX non-NE cells
Symbol	Gene	Annotated Term	log2FoldChange	Fold change	padj
Abat		negative regulation of platelet aggregation	#N/A	#N/A	#N/A
Adamts13		blood coagulation	#N/A	#N/A	#N/A
Adamts18		negative regulation of platelet aggregation	-2.30152	0.202849	9.44e-14
Adra2a		platelet activation	-2.50307	0.176401	4.83e-06
Adra2b		platelet activation	-1.61407	0.326676	0.000437043
Adra2c		platelet activation	-2.74615	0.149048	2.01e-07
Axl	AXL	platelet activation	7.32704	160.568	3.3e-17
Cfh	CFH	platelet aggregation	6.63826	99.6127	1.55e-16
Alox12		negative regulation of platelet aggregation	#N/A	#N/A	#N/A
Serpine1	SERPINE1	negative regulation of fibrinolysis	6.55377	93.9467	1.27e-22
F2r	F2R	blood coagulation	6.06022	66.7279	7.95e-16
Fn1	FN1	blood coagulation, fibrin clot formation	5.84484	57.4742	1.62e-43
Anxa8		blood coagulation	#N/A	#N/A	#N/A
Ap3b1		blood coagulation	#N/A	#N/A	#N/A
Pla2g4a	PLA2G4A	positive regulation of platelet activation	5.66872	50.8692	1.32e-26
Cav1	CAV1	regulation of blood coagulation	5.22165	37.3141	4e-15
Il6	IL6	positive regulation of platelet aggregation	4.98296	31.6243	6.49e-13
Blk		regulation of platelet aggregation	#N/A	#N/A	#N/A
Bloc1s3		blood coagulation	#N/A	#N/A	#N/A
Bloc1s4		platelet aggregation	#N/A	#N/A	#N/A
Bloc1s6		blood coagulation	#N/A	#N/A	#N/A
C1galt1c1		platelet activation	#N/A	#N/A	#N/A
C1qtnf1		negative regulation of platelet activation	#N/A	#N/A	#N/A
F2rl2	F2RL2	blood coagulation	4.96043	31.1341	2.6e-12
C9		blood coagulation	#N/A	#N/A	#N/A
Tfpi	TFPI	blood coagulation	4.82522	28.3488	2.99e-17
Tfpi2	TFPI2	blood coagulation	4.79697	27.7991	1.23e-11
Adtrp	ADTRP	negative regulation of blood coagulation	4.5619	23.6193	1.31e-25
Tlr4	TLR4	positive regulation of platelet activation	4.53776	23.2275	5.98e-10
Cd40lg		platelet activation	#N/A	#N/A	#N/A
Ceacam1		negative regulation of platelet aggregation	#N/A	#N/A	#N/A
F2rl1	F2RL1	blood coagulation	4.49661	22.5744	1.59e-11
Comp		blood coagulation	#N/A	#N/A	#N/A
Cpb2		blood coagulation	#N/A	#N/A	#N/A
Ctsg		platelet activation	#N/A	#N/A	#N/A
Cx3cl1		platelet activation	#N/A	#N/A	#N/A
Dmtn		positive regulation of blood coagulation	#N/A	#N/A	#N/A
Dtnbp1		blood coagulation	#N/A	#N/A	#N/A
Emilin2		positive regulation of blood coagulation	#N/A	#N/A	#N/A
Enpp4		blood coagulation	-1.42553	0.372282	3.29e-09
Entpd1		platelet activation	#N/A	#N/A	#N/A
Entpd2		platelet activation	-1.04919	0.48324	0.0363727
Pear1	PEAR1	platelet aggregation	4.46575	22.0966	1.94e-26
Evl		platelet activation	#N/A	#N/A	#N/A
F2		blood coagulation	#N/A	#N/A	#N/A
F3	F3	blood coagulation	4.33272	20.1501	3.29e-32
Plau	PLAU	fibrinolysis	4.30837	19.8129	2.32e-12
Thbs1	THBS1	negative regulation of fibrinolysis	3.9727	15.7	1.49e-27
Gas6	GAS6	blood coagulation	3.79921	13.9212	2.98e-10
Pros1	PROS1	blood coagulation	3.77609	13.6998	4.36e-17
F5		blood coagulation	#N/A	#N/A	#N/A
F7		blood coagulation	#N/A	#N/A	#N/A
F8		blood coagulation	#N/A	#N/A	#N/A
F9		blood coagulation	#N/A	#N/A	#N/A
F10		blood coagulation	#N/A	#N/A	#N/A
F11		blood coagulation	#N/A	#N/A	#N/A
F11r		positive regulation of platelet aggregation	-1.04843	0.483495	1.87e-10
F12		blood coagulation	#N/A	#N/A	#N/A
F13a1		blood coagulation	#N/A	#N/A	#N/A
F13b		blood coagulation	#N/A	#N/A	#N/A
Procr	PROCR	blood coagulation	3.65462	12.5936	8.46e-16
Anxa2	ANXA2	fibrinolysis	3.55345	11.7407	4.2e-15
Fermt3		platelet aggregation	-1.57301	0.336107	1.82e-11
Fga		blood coagulation	#N/A	#N/A	#N/A
Fgb		blood coagulation	#N/A	#N/A	#N/A
Fgg		blood coagulation	#N/A	#N/A	#N/A
Apoh	APOH	blood coagulation	3.31204	9.93169	0.00431369
Foxa2		regulation of blood coagulation	-2.8544	0.138274	3.52e-07
Fundc2		regulation of platelet activation	#N/A	#N/A	#N/A
Fzd6		platelet activation	#N/A	#N/A	#N/A
Serpine2	SERPINE2	blood coagulation	3.22301	9.33732	3.02e-16
Gata1		platelet aggregation	#N/A	#N/A	#N/A
Gm21974		blood coagulation	#N/A	#N/A	#N/A
Gna13		platelet activation	#N/A	#N/A	#N/A
Gnas		platelet aggregation	#N/A	#N/A	#N/A
Apoe	APOE	negative regulation of blood coagulation	3.20866	9.24489	1.4e-13
Gp1bb		blood coagulation	#N/A	#N/A	#N/A
Gp5		blood coagulation	#N/A	#N/A	#N/A
Gp6		blood coagulation	#N/A	#N/A	#N/A
Gp9		blood coagulation	#N/A	#N/A	#N/A
Hgfac		blood coagulation	-1.34848	0.392705	0.00101541
Papss2	PAPSS2	blood coagulation	3.1701	9.00111	2.29e-29
Hps1		blood coagulation	#N/A	#N/A	#N/A
Hps4		blood coagulation	#N/A	#N/A	#N/A
Hps5		blood coagulation	#N/A	#N/A	#N/A
Hps6		blood coagulation	#N/A	#N/A	#N/A
Hpse		positive regulation of blood coagulation	#N/A	#N/A	#N/A
Hrg		blood coagulation	#N/A	#N/A	#N/A
Tspan8	TSPAN8	negative regulation of blood coagulation	2.94194	7.68446	2.79e-07
Il6ra		positive regulation of platelet aggregation	#N/A	#N/A	#N/A
Pdgfra	PDGFRA	negative regulation of platelet activation	2.69084	6.45691	1.26e-07
Jak2		positive regulation of platelet activation	#N/A	#N/A	#N/A
Klkb1		blood coagulation	#N/A	#N/A	#N/A
Kng1		blood coagulation	#N/A	#N/A	#N/A
Kng2		negative regulation of blood coagulation	#N/A	#N/A	#N/A
Lilrb4a		blood coagulation	#N/A	#N/A	#N/A
Lnpk		blood coagulation	#N/A	#N/A	#N/A
Rap2b	RAP2B	platelet activation	2.68136	6.41458	3.36e-06
Lyst		blood coagulation	#N/A	#N/A	#N/A
Mertk		platelet activation	#N/A	#N/A	#N/A
Mmrn1		blood coagulation	#N/A	#N/A	#N/A
Mpig6b		blood coagulation	#N/A	#N/A	#N/A
Nbeal2		blood coagulation	#N/A	#N/A	#N/A
Nfe2l2		positive regulation of blood coagulation	#N/A	#N/A	#N/A
P2rx1		platelet activation	#N/A	#N/A	#N/A
P2ry1		platelet activation	#N/A	#N/A	#N/A
P2ry12		blood coagulation	#N/A	#N/A	#N/A
Sh2b3	SH2B3	negative regulation of platelet aggregation	2.6622	6.33	1.82e-12
Pdgfa	PDGFA	negative regulation of platelet activation	2.45923	5.49924	3.72e-07
Itgb3	ITGB3	platelet activation	2.45178	5.47091	4.93e-07
Adrb2	ADRB2	negative regulation of platelet aggregation	2.4509	5.46758	3.84e-05
Ephb2	EPHB2	regulation of blood coagulation	2.41902	5.34809	1.97e-06
Serpind1	SERPIND1	blood coagulation	2.31802	4.98649	0.000907686
Pf4		platelet activation	#N/A	#N/A	#N/A
Pik3cb		platelet activation	#N/A	#N/A	#N/A
Pip5k1c		platelet aggregation	#N/A	#N/A	#N/A
C3	C3	blood coagulation	2.14661	4.42786	0.00035869
Hnf4a	HNF4A	blood coagulation	1.98677	3.9635	0.00730191
Plek		platelet aggregation	#N/A	#N/A	#N/A
Plg		blood coagulation	#N/A	#N/A	#N/A
Ppia		platelet activation	#N/A	#N/A	#N/A
Prdx2		positive regulation of blood coagulation	-1.25924	0.417765	1.49e-32
Prkca		regulation of platelet aggregation	#N/A	#N/A	#N/A
Prkcd		negative regulation of platelet aggregation	#N/A	#N/A	#N/A
Prkcq		regulation of platelet aggregation	-2.81374	0.142226	4.53e-08
Ano6	ANO6	activation of blood coagulation via clotting cascade	1.9743	3.92937	2.79e-15
Proc		blood coagulation	#N/A	#N/A	#N/A
Slc7a11	SLC7A11	platelet aggregation	1.96389	3.90113	2.63e-18
Anxa5	ANXA5	blood coagulation	1.94792	3.85818	2.9e-37
Proz		blood coagulation	#N/A	#N/A	#N/A
Prss56		blood coagulation	#N/A	#N/A	#N/A
Psg23		negative regulation of blood coagulation	#N/A	#N/A	#N/A
Pdgfb	PDGFB	negative regulation of platelet activation	1.92626	3.8007	0.00129386
Ptpn6		platelet aggregation	-2.74434	0.149235	8.7e-11
Ptprj		blood coagulation	#N/A	#N/A	#N/A
Rab27a		blood coagulation	#N/A	#N/A	#N/A
Lyn	LYN	regulation of platelet aggregation	1.8674	3.64875	0.000539815
S100a9		positive regulation of blood coagulation	#N/A	#N/A	#N/A
Selp		positive regulation of platelet activation	#N/A	#N/A	#N/A
Serpina10		blood coagulation	#N/A	#N/A	#N/A
Serpinc1		blood coagulation	#N/A	#N/A	#N/A
Prkg1	PRKG1	negative regulation of platelet aggregation	1.72092	3.29646	0.00325355
F2rl3	F2RL3	blood coagulation	1.58597	3.00209	0.00370925
Pdpn	PDPN	positive regulation of platelet activation	1.51474	2.85747	6.31e-06
Serpinf2		negative regulation of fibrinolysis	#N/A	#N/A	#N/A
Thbd	THBD	blood coagulation	1.48537	2.79989	0.000138532
Cd34	CD34	negative regulation of blood coagulation	1.4814	2.7922	0.00462291
Shh		blood coagulation	#N/A	#N/A	#N/A
Slc4a1		blood coagulation	#N/A	#N/A	#N/A
Ptger3	PTGER3	negative regulation of platelet aggregation	1.45272	2.73723	0.00483394
Srf		platelet activation	#N/A	#N/A	#N/A
St3gal4		positive regulation of blood coagulation	#N/A	#N/A	#N/A
Stxbp1		platelet aggregation	#N/A	#N/A	#N/A
Stxbp3		platelet aggregation	#N/A	#N/A	#N/A
Syk		regulation of platelet activation	#N/A	#N/A	#N/A
Cd36	CD36	positive regulation of blood coagulation	1.44424	2.7212	0.00580904
Gp1ba	GP1BA	blood coagulation	1.39012	2.62101	0.047158
Fbln1	FBLN1	blood coagulation, fibrin clot formation	1.31859	2.49422	1.65e-06
Serping1	SERPING1	blood coagulation	1.21956	2.32876	0.0198616
Tec	TEC	regulation of platelet activation	1.20124	2.29938	7.86e-05
Tbxa2r	TBXA2R	positive regulation of blood coagulation	1.10885	2.15674	0.0178172
Txk	TXK	regulation of platelet activation	1.08496	2.12131	0.00191697
Tpsab1		negative regulation of blood coagulation	#N/A	#N/A	#N/A
Treml1		platelet activation	#N/A	#N/A	#N/A
Vkorc1	VKORC1	blood coagulation	1.07915	2.1128	2.86e-13
Tspan32		blood coagulation	#N/A	#N/A	#N/A
Cd9	CD9	negative regulation of platelet aggregation	1.05344	2.07548	0.00879389
Tyro3		platelet activation	#N/A	#N/A	#N/A
Ubash3a		platelet aggregation	#N/A	#N/A	#N/A
Ubash3b		negative regulation of platelet aggregation	#N/A	#N/A	#N/A
Fcer1g	FCER1G	regulation of platelet activation	1.02032	2.02837	0.0251146
Vps33b		regulation of platelet aggregation	#N/A	#N/A	#N/A
Vwf		blood coagulation	#N/A	#N/A	#N/A
Wnt3a		platelet activation	#N/A	#N/A	#N/A
Pank2		angiogenesis	-1.19928	0.435491	7.63e-10
			#N/A	#N/A	#N/A
Pdcd6		angiogenesis	#N/A	#N/A	#N/A
Pdcd10		angiogenesis	#N/A	#N/A	#N/A
Pdcl3		angiogenesis	#N/A	#N/A	#N/A
Pde3b		angiogenesis	#N/A	#N/A	#N/A
Pgf		angiogenesis	#N/A	#N/A	#N/A
Pgk1		negative regulation of angiogenesis	#N/A	#N/A	#N/A
Pik3c2a		positive regulation of cell migration involved in sprouting angiogenesis	#N/A	#N/A	#N/A
Pik3ca		angiogenesis	#N/A	#N/A	#N/A
Pik3r2		negative regulation of cell migration involved in sprouting angiogenesis	#N/A	#N/A	#N/A
Pik3r6		angiogenesis	#N/A	#N/A	#N/A
Pitx2		branching involved in blood vessel morphogenesis	#N/A	#N/A	#N/A
Pknox1		angiogenesis	#N/A	#N/A	#N/A
Plcg1		positive regulation of angiogenesis	#N/A	#N/A	#N/A
Plxnd1		angiogenesis	#N/A	#N/A	#N/A
Pnpla6		angiogenesis	#N/A	#N/A	#N/A
Pofut1		angiogenesis	#N/A	#N/A	#N/A
Ppp1r16b		positive regulation of blood vessel endothelial cell proliferation involved in sprouting angiogenesis	-1.54999	0.341512	0.00265038
Ppp3r1		branching involved in blood vessel morphogenesis	#N/A	#N/A	#N/A
Prkcb		positive regulation of angiogenesis	#N/A	#N/A	#N/A
Prkd2		angiogenesis	#N/A	#N/A	#N/A
Prkx		angiogenesis	#N/A	#N/A	#N/A
Prl2c2		positive regulation of angiogenesis	#N/A	#N/A	#N/A
Prl7d1		negative regulation of angiogenesis	#N/A	#N/A	#N/A
Prok1		angiogenesis	-1.89365	0.269125	0.0105452
Prok2		angiogenesis	-3.66617	0.0787721	2.2e-08
Psg22		angiogenesis	#N/A	#N/A	#N/A
Pten		angiogenesis	#N/A	#N/A	#N/A
Ptgis		positive regulation of angiogenesis	#N/A	#N/A	#N/A
Ptk2		angiogenesis	#N/A	#N/A	#N/A
Ptk2b		angiogenesis	-1.03005	0.489694	7.53e-05
Ramp1		angiogenesis	#N/A	#N/A	#N/A
Ramp2		angiogenesis	-1.1435	0.452659	2.88e-08
Rasip1		angiogenesis	-1.89636	0.268619	1.8e-05
Rbm15		branching involved in blood vessel morphogenesis	#N/A	#N/A	#N/A
Rbpj		angiogenesis	#N/A	#N/A	#N/A
Rhoa		negative regulation of cell migration involved in sprouting angiogenesis	#N/A	#N/A	#N/A
Rhob		angiogenesis	#N/A	#N/A	#N/A
Robo1		cell migration involved in sprouting angiogenesis	#N/A	#N/A	#N/A
Rock1		negative regulation of angiogenesis	#N/A	#N/A	#N/A
Rock2		negative regulation of angiogenesis	#N/A	#N/A	#N/A
Rtl1		angiogenesis	#N/A	#N/A	#N/A
S100a1		positive regulation of sprouting angiogenesis	-1.42864	0.37148	0.0147378
Sars		negative regulation of angiogenesis	#N/A	#N/A	#N/A
Sash1		positive regulation of angiogenesis	#N/A	#N/A	#N/A
Scg2		angiogenesis	#N/A	#N/A	#N/A
Sema3e		angiogenesis	#N/A	#N/A	#N/A
Sema4a		angiogenesis	#N/A	#N/A	#N/A
Sema5a		blood vessel endothelial cell proliferation involved in sprouting angiogenesis	#N/A	#N/A	#N/A
Sema6a		negative regulation of angiogenesis	-1.17812	0.441928	0.000580803
Serpinf1		negative regulation of angiogenesis	#N/A	#N/A	#N/A
Setd2		angiogenesis	#N/A	#N/A	#N/A
Shb		angiogenesis	#N/A	#N/A	#N/A
Sirt1		angiogenesis	#N/A	#N/A	#N/A
Sirt6		positive regulation of blood vessel branching	#N/A	#N/A	#N/A
Slc12a2		negative regulation of vascular wound healing	#N/A	#N/A	#N/A
Slc39a12		positive regulation of sprouting angiogenesis	#N/A	#N/A	#N/A
Slit2		cell migration involved in sprouting angiogenesis	#N/A	#N/A	#N/A
Smad1		positive regulation of sprouting angiogenesis	#N/A	#N/A	#N/A
Smad5		angiogenesis	#N/A	#N/A	#N/A
Smoc2		positive regulation of angiogenesis	-1.32001	0.400533	0.0206842
Sox17		angiogenesis	#N/A	#N/A	#N/A
Sox18		angiogenesis	#N/A	#N/A	#N/A
Sp1		positive regulation of angiogenesis	#N/A	#N/A	#N/A
Srpk2		angiogenesis	#N/A	#N/A	#N/A
Stab1		negative regulation of angiogenesis	#N/A	#N/A	#N/A
Stat3		positive regulation of angiogenesis	#N/A	#N/A	#N/A
Stk4		branching involved in blood vessel morphogenesis	#N/A	#N/A	#N/A
Sulf1		negative regulation of angiogenesis	#N/A	#N/A	#N/A
Synj2bp		negative regulation of angiogenesis	#N/A	#N/A	#N/A
Tafa5		negative regulation of vascular wound healing	#N/A	#N/A	#N/A
Tal1		angiogenesis	-2.6712	0.156996	1.45e-13
Tbx4		angiogenesis	#N/A	#N/A	#N/A
Tbx20		branching involved in blood vessel morphogenesis	#N/A	#N/A	#N/A
Tcf4		negative regulation of angiogenesis	#N/A	#N/A	#N/A
Tcf21		metanephric glomerular capillary formation	#N/A	#N/A	#N/A
Tert		positive regulation of angiogenesis	-2.35725	0.195163	8.11e-05
Tgfbr1		angiogenesis	#N/A	#N/A	#N/A
Thsd7a		angiogenesis	-1.11697	0.461061	0.00245707
Tjp1		positive regulation of sprouting angiogenesis	#N/A	#N/A	#N/A
Tnf		negative regulation of vascular wound healing	-1.61018	0.327557	0.000366062
Tnmd		negative regulation of angiogenesis	#N/A	#N/A	#N/A
Tnn		positive regulation of sprouting angiogenesis	#N/A	#N/A	#N/A
Tspan12		angiogenesis	#N/A	#N/A	#N/A
Ubp1		angiogenesis	#N/A	#N/A	#N/A
Unc5b		angiogenesis	#N/A	#N/A	#N/A
Uts2		positive regulation of angiogenesis	#N/A	#N/A	#N/A
Uts2r		positive regulation of angiogenesis	-1.95556	0.25782	0.00170638
Vangl2		branching involved in blood vessel morphogenesis	-1.08368	0.471825	1.02e-10
Vash2		positive regulation of angiogenesis	-1.90207	0.26756	5.93e-06
Vav2		angiogenesis	-1.28881	0.409288	1.64e-09
Vav3		angiogenesis	#N/A	#N/A	#N/A
Vegfa		angiogenesis	#N/A	#N/A	#N/A
Vegfb		angiogenesis	#N/A	#N/A	#N/A
Vegfd		angiogenesis	#N/A	#N/A	#N/A
Vezf1		angiogenesis	#N/A	#N/A	#N/A
Vhl		angiogenesis	#N/A	#N/A	#N/A
Vstm4		sprouting angiogenesis	#N/A	#N/A	#N/A
Wars		angiogenesis	#N/A	#N/A	#N/A
Wars2		positive regulation of angiogenesis	#N/A	#N/A	#N/A
Wasf2		angiogenesis	#N/A	#N/A	#N/A
Wnt7a		angiogenesis	-3.94186	0.0650701	1.19e-09
Xbp1		angiogenesis	#N/A	#N/A	#N/A
Ywhaz		angiogenesis	#N/A	#N/A	#N/A
